# Supplementary material for: Association between diabetic foot ulcer and diabetic retinopathy
Source: PLoS One. 2017 Apr 7;12(4):e0175270. doi: 10.1371/journal.pone.0175270 (PMC5384753; doi:10.1371/journal.pone.0175270)
Supplement: S1 File — (XLSX) [file pone.0175270.s001.xlsx]

## Sheet: Data
Group1DFU2DM	medicationofdm	Wagner	ABI	TBI	DMR_group	noPDR&PDR	Age	Sex	HTN	sys_BP	dias_BP	pulsepressure	Smoking	BMI	DM_duration	HbA1c	Glucose	BUN	Cr	Chol	TG	HDL	LDLL	Hct	ln_TG
1	2	3	0.32	0.3	5	2	75	1	1	118	67	51	2	26.7229	21	7.8	108	29	1.56	150	53	55	83	25.2	3.97029
1	3	1	1.33	0.96	5	2	58	1	1	111	58	53	2	22.921	3	9.4	197	56	12.67	145	#NULL!	#NULL!	#NULL!	28.8	#NULL!
1	3	3	#NULL!	#NULL!	5	2	71	1	2	158	80	78	2	18.6709	10	8	202	18	1.3	154	#NULL!	#NULL!	#NULL!	35.6	#NULL!
1	3	4	0.37	#NULL!	5	2	76	1	1	125	61	64	1	19.1953	37	6.6	96	51	4.2	123	127	32	144	25.1	4.84419
1	3	3	1.13	0.93	2	1	41	1	2	115	71	44	1	22.2291	15	13.9	125	11	0.86	119	317	29	63	42.8	5.7589
1	3	1	#NULL!	#NULL!	5	2	68	1	1	110	50	60	2	25.9274	21	7.1	199	52	7.1	180	69	50	#NULL!	34.2	4.23411
1	3	3	1.05	0.38	5	2	74	1	1	135	74	61	2	26.7755	30	5.1	84	77	10.9	160	147	43	59	32.2	4.99043
1	2	4	0.2	0.28	5	2	56	1	1	117	73	44	1	18.7109	29	7.4	194	18	0.99	164	217	41	86	34.5	5.3799
1	3	4	0.96	#NULL!	5	2	65	1	2	161	65	96	1	17.0068	30	8.5	215	19	1.3	179	62	50	117	32.3	4.12713
1	2	1	1.58	0.69	5	2	51	1	1	116	71	45	1	23.6161	1	11.5	271	15	0.63	152	#NULL!	#NULL!	#NULL!	40.7	#NULL!
1	3	3	1.22	0.92	5	2	66	1	1	144	88	56	2	23.7274	17	8.7	367	33	8.4	131	99	37	45	38.2	4.59512
1	3	1	0.58	0.25	3	1	76	1	1	123	69	54	2	21.9671	15	12.5	110	17	0.86	119	59	57	52	41.8	4.07754
1	3	1	1.48	0.91	5	2	58	1	1	119	61	58	1	22.8624	14	6.2	198	71	12.23	134	104	34	77	31.9	4.64439
1	2	2	#NULL!	#NULL!	4	1	73	1	2	125	66	59	2	26.2584	20	6.3	111	41	1.7	163	74	34	47	31.9	4.30407
1	2	3	1.1	0.49	5	2	66	1	1	146	76	70	1	21.0938	20	5.1	111	72	4.2	138	108	24	71	27	4.68213
1	3	4	0.79	0.39	2	1	75	1	1	133	57	76	1	24.7921	6	6.3	96	36	1.8	125	102	41	60	30.3	4.62497
1	2	1	0.59	#NULL!	5	2	74	1	1	143	54	89	2	26.3465	5	6.8	84	33	1.5	108	71	19	57	28	4.26268
1	3	3	1.06	0.85	3	1	58	1	2	175	90	85	2	26.4463	9	10.7	171	27	1.7	225	97	36	114	27.5	4.57471
1	3	1	1.63	0.59	5	2	71	1	1	97	74	23	2	20.8086	6	6.8	140	40	1.98	128	62	37	#NULL!	38.8	4.12713
1	3	1	1.16	0.59	1	1	77	2	1	124	77	47	2	24.6094	43	7	229	23	0.9	169	124	54	82	36.2	4.82028
1	3	3	1.24	0.47	4	1	51	1	1	159	88	71	2	23.8895	1	10.8	147	7	0.51	121	96	36	60	32.9	4.56435
1	2	2	1.17	0.86	4	1	54	2	1	141	85	56	2	21.0303	10	9.5	125	17	0.54	187	179	32	119	35.9	5.18739
1	3	1	0.63	0.51	1	1	90	1	1	100	55	45	1	13.818	13	5.8	132	10	0.7	126	105	92	82	34	4.65396
1	3	4	0.56	0.23	5	2	83	2	1	112	52	60	2	24	30	8.6	87	8	0.9	188	176	35	106	33.9	5.17048
1	2	4	0.43	0.28	1	1	57	1	1	135	65	70	1	22.4082	15	8.9	240	23	4.63	94	121	33	58	29.3	4.79579
1	4	4	#NULL!	#NULL!	5	2	61	2	1	171	71	100	2	21.097	16	10.7	199	32	2.5	286	182	51	178	29.7	5.20401
1	2	1	0.36	0.23	5	2	64	1	1	151	77	74	2	19.5535	21	8.6	127	25	5.5	141	55	33	55	34.2	4.00733
1	2	4	1.04	0.82	3	1	59	2	2	121	64	57	2	25.1545	21	10.1	178	3	0.8	122	184	57	#NULL!	30.6	5.21494
1	3	4	1.12	0.9	3	1	41	1	2	117	68	49	2	24.0569	7	5.7	93	5	0.51	52	49	17	31	29.2	3.89182
1	2	4	#NULL!	#NULL!	2	1	69	1	1	157	105	52	2	25.7456	7	7.6	124	43	3	167	#NULL!	#NULL!	#NULL!	34.1	#NULL!
1	3	4	0.79	#NULL!	5	2	69	2	1	127	63	64	2	23.0112	25	5.4	180	46	10.05	170	#NULL!	#NULL!	#NULL!	25.8	#NULL!
1	3	2	#NULL!	#NULL!	2	1	68	2	1	130	64	66	2	23.125	17	7.6	250	17	1.23	111	59	68	62	33.2	4.07754
1	3	3	0.42	0.36	5	2	81	1	1	120	70	50	1	24.9135	23	8.2	122	32	1.5	158	111	45	82	40.8	4.70953
1	3	1	0.65	0.92	5	2	65	2	1	119	73	46	2	29.278	21	11.9	431	65	2.49	158	243	48	50	30.5	5.49306
1	2	1	#NULL!	#NULL!	5	2	73	2	2	98	54	44	2	25.9766	40	6.6	114	22	11.52	134	100	40	56	32.1	4.60517
1	3	1	1.04	0.85	4	1	61	1	2	131	74	57	1	22.2063	17	8.5	177	14	0.72	180	68	48	82	39.5	4.21951
1	2	3	1.05	0.57	3	1	85	1	1	131	67	64	1	19.4932	4	5.8	92	21	1.4	166	89	57	89	35.5	4.48864
1	4	1	1.26	0.85	5	2	67	1	1	112	67	45	2	24.5675	20	7.4	115	18	1.2	151	86	45	72	41.5	4.45435
1	2	1	#NULL!	#NULL!	5	2	53	2	2	151	93	58	2	21.8409	10	7.9	151	9	0.59	155	198	48	186	39.5	5.28827
1	2	1	1.01	0.38	4	1	69	2	1	149	80	69	2	27.3909	10	8.4	223	18	1.3	163	173	49	100	43.5	5.15329
1	2	1	#NULL!	#NULL!	1	1	56	2	1	102	47	55	2	24.6548	21	6.3	123	32	3.9	124	#NULL!	#NULL!	#NULL!	#NULL!	#NULL!
1	3	1	#NULL!	#NULL!	4	1	72	1	2	#NULL!	#NULL!	0	2	#NULL!	52	7.3	178	21	1.2	177	145	44	#NULL!	38.7	4.97673
1	2	1	1.19	0.56	5	2	59	2	1	137	67	70	2	25.0995	16	7.6	89	49	8.09	206	138	55	93	29.7	4.92725
1	2	1	1.14	1.02	5	2	71	2	1	136	66	70	2	30.3302	36	6.5	154	40	6.7	75	100	36	52	27.5	4.60517
1	2	2	#NULL!	#NULL!	5	2	71	1	1	131	70	61	2	24.3253	10	6.7	99	18	7.3	145	108	41	75	44	4.68213
1	4	4	#NULL!	#NULL!	5	2	66	1	1	134	74	60	2	25.6378	13	6.6	136	55	5.2	165	98	70	#NULL!	34.3	4.58497
1	3	1	1.07	1.07	5	2	54	2	1	145	75	70	2	28.8754	10	6.9	130	55	7.09	165	277	37	63	35.2	5.62402
1	3	2	1.18	0.21	3	1	67	1	1	172	82	90	1	23.779	10	6.4	89	23	0.93	141	175	39	75	30.4	5.16479
1	3	4	1.25	#NULL!	5	2	66	1	1	152	73	79	1	17.9982	20	9.7	83	31	8.3	95	63	41	#NULL!	24.3	4.14313
1	3	4	1.14	1.07	3	1	72	1	1	115	70	45	1	24.1288	12	7.9	228	24	1.37	135	122	29	65	45.9	4.80402
1	2	1	0.64	0.21	3	1	72	2	2	146	61	85	2	24.6094	21	9.3	161	18	0.8	165	168	31	45	36.5	5.12396
1	2	1	1.2	0.95	4	1	54	2	1	136	74	62	2	22.2063	20	7.9	93	17	0.63	212	156	39	140	40.6	5.04986
1	2	4	1.37	#NULL!	5	2	65	1	1	147	74	73	2	20.1733	30	6.9	224	46	7.6	117	45	51	71	30.8	3.80666
1	3	3	1.28	0.97	5	2	63	2	2	88	52	36	2	18.6966	29	7.9	197	12	1	177	149	40	137	35.3	5.00395
1	2	4	0.35	#NULL!	1	1	72	2	1	135	70	65	2	20.0288	11	6.2	157	16	0.72	137	300	19	93	30.2	5.70378
1	3	1	1.23	0.84	3	1	70	1	1	100	58	42	1	22.4059	10	7	98	12	0.77	144	101	43	90	35	4.61512
1	3	4	#NULL!	0.29	3	1	71	1	2	139	73	66	2	18.424	25	6	213	12	1	129	75	33	51	32.7	4.31749
1	3	2	0.26	#NULL!	5	2	62	1	1	106	63	43	2	17.2635	19	7.1	127	29	10.8	99	198	16	50	33.7	5.28827
1	4	4	1.24	#NULL!	5	2	76	1	1	125	72	53	2	27.5802	18	8	188	21	1	222	182	21	88	42.1	5.20401
1	3	3	0.55	0.52	5	2	52	2	1	125	78	47	2	32.0513	23	7.4	124	35	2.04	180	220	34	76	32.5	5.39363
1	3	4	1.52	0.18	5	2	63	1	1	139	67	72	1	18.1449	20	6.4	59	32	1.44	98	55	38	62	28.9	4.00733
1	3	3	#NULL!	0.58	4	1	78	1	1	141	74	67	2	21.551	20	8.9	95	13	0.87	123	136	46	139	42.2	4.91265
1	3	4	0.5	0.26	2	1	66	1	1	132	66	66	1	23.7118	10	6	126	18	1.6	177	87	36	110	32.7	4.46591
1	3	1	#NULL!	#NULL!	3	1	67	1	1	160	85	75	2	13.3495	20	7.8	110	20	0.9	147	76	70	#NULL!	34.2	4.33073
1	2	2	1.4	0.97	4	1	74	1	1	112	61	51	1	23.4586	16	6.7	167	45	7.9	122	69	34	40	36.9	4.23411
1	2	3	1.24	0.8	1	1	70	1	1	99	53	46	2	25.6055	7	7	118	25	1.76	151	69	67	65	40.6	4.23411
1	2	5	0.74	#NULL!	5	2	75	2	1	100	60	40	2	17.5278	4	6.2	57	7	0.6	224	#NULL!	#NULL!	#NULL!	27.8	#NULL!
1	2	1	1.08	0.83	5	2	41	1	2	158	91	67	2	33.5153	7	9.9	213	13	1.7	222	653	43	62	36.5	6.48158
1	3	1	1.26	1.07	1	1	72	1	1	120	60	60	1	27.8852	8	6.7	83	18	1.44	119	66	37	68	45	4.18965
1	3	1	0.69	0.15	3	1	85	1	1	114	55	59	1	25.6544	15	6.2	48	58	1.8	131	74	47	77	35.8	4.30407
1	3	4	0.85	#NULL!	1	1	69	1	1	94	54	40	1	19.715	21	8.7	104	9	1.3	133	140	64	86	27.2	4.94164
1	3	2	#NULL!	#NULL!	5	2	73	1	1	158	68	90	2	20.9637	30	6.8	126	74	9.18	143	62	59	34	30.9	4.12713
1	2	1	0.86	#NULL!	1	1	89	2	1	147	57	90	2	18.3594	20	7.6	88	48	1.8	202	116	64	117	35.9	4.75359
1	3	3	1.16	0.42	5	2	74	1	1	127	78	49	2	30.4705	44	11	395	56	2.9	135	230	21	92	39.4	5.43808
1	2	1	#NULL!	#NULL!	5	2	63	1	2	137	65	72	2	25.5593	20	6.6	75	33	7.4	158	106	31	76	33.9	4.66344
1	3	3	1.31	#NULL!	5	2	63	1	2	145	74	71	2	24.0238	40	7.9	309	31	6.55	100	#NULL!	#NULL!	#NULL!	33	#NULL!
1	2	4	0.48	0.18	5	2	75	1	1	158	63	95	1	21.4536	23	8.1	110	40	2.07	125	49	47	67	28.2	3.89182
1	2	4	1.17	0.6	5	2	62	1	2	119	71	48	2	22.3863	30	13	237	14	1.15	117	#NULL!	#NULL!	#NULL!	26.2	#NULL!
1	4	1	0.94	0.11	5	2	72	1	1	150	80	70	1	25.4028	30	6.4	80	48	9.68	204	152	43	#NULL!	26.3	5.02388
1	3	3	#NULL!	#NULL!	3	1	73	2	1	109	55	54	2	30.75	11	8.4	171	55	2.4	152	179	31	75	34.3	5.18739
1	3	3	1.24	0.85	5	2	55	1	2	116	65	51	2	19.9184	20	8.1	203	36	1	143	226	41	81	34.3	5.42053
1	3	1	#NULL!	#NULL!	2	1	46	1	1	147	76	71	1	24.2587	3	6.6	87	60	3.68	165	58	40	57	29.4	4.06044
1	3	3	#NULL!	#NULL!	3	1	73	1	1	112	59	53	1	28.9012	20	8.7	229	53	7.2	141	116	40	#NULL!	33.7	4.75359
1	2	4	#NULL!	#NULL!	5	2	64	1	2	115	68	47	1	21.5019	16	6.7	112	22	0.67	136	130	50	133	33.6	4.86753
1	3	3	1.15	0.62	5	2	64	1	1	142	78	64	1	19.4674	10	9.9	292	15	1	132	78	44	45	29.2	4.35671
1	3	3	#NULL!	#NULL!	3	1	35	1	2	130	84	46	2	26.2374	1	7.9	212	12	0.9	189	#NULL!	#NULL!	#NULL!	48.1	#NULL!
1	3	3	1.06	0.58	5	2	54	2	2	127	54	73	2	21.5019	9	14.6	138	16	0.67	244	159	49	146	33.4	5.0689
1	2	1	0.83	0.18	5	2	77	1	1	159	72	87	1	25.0995	25	8.2	157	13	0.86	140	186	43	65	36.9	5.22575
1	3	4	1.03	0.75	5	2	71	1	2	129	79	50	2	21.3039	23	9.4	309	23	1.3	92	118	35	70	36.7	4.77068
1	2	4	1.24	0.63	1	1	68	1	1	119	73	46	1	29.7458	11	9.9	94	13	1.42	144	224	34	72	51.3	5.41165
1	3	2	0.63	0.25	5	2	79	1	2	131	76	55	1	26.9598	20	6.2	224	21	1.21	173	95	29	111	46.1	4.55388
1	3	1	#NULL!	#NULL!	4	1	53	1	2	109	73	36	1	23.8367	15	11.2	256	27	1	223	#NULL!	#NULL!	#NULL!	42.8	#NULL!
1	3	3	#NULL!	#NULL!	3	1	81	1	1	#NULL!	#NULL!	0	2	20.0746	40	7.7	169	24	1.4	176	170	47	92	37.6	5.1358
1	3	2	#NULL!	#NULL!	2	1	51	2	2	143	82	61	2	23.526	10	7.8	264	22	1.3	226	214	35	#NULL!	36.3	5.36598
1	3	3	0.77	0.37	5	2	70	1	1	125	70	55	1	23.6652	8	7.5	174	20	1.5	121	106	25	61	37.5	4.66344
1	3	3	0.58	#NULL!	3	1	69	1	2	128	75	53	1	22.4088	30	7.5	148	13	0.9	147	191	34	106	39.8	5.25227
1	3	4	1.26	0.62	5	2	64	1	1	179	72	107	1	27.2392	17	7.5	94	19	1.1	160	117	59	156	68	4.76217
1	4	3	1.06	0.95	5	2	70	2	1	141	77	64	2	26.2227	20	8.7	173	14	0.96	100	125	42	35	38	4.82831
1	3	4	0.56	#NULL!	5	2	87	1	1	119	55	64	1	25.3515	45	7.4	177	26	1.22	73	156	37	154	31.1	5.04986
1	2	1	1.05	0.33	2	1	78	1	2	111	60	51	1	16.7277	20	7	200	26	1	160	47	62	71	40.8	3.85015
2	#NULL!	#NULL!	#NULL!	#NULL!	3	1	66	2	1	136	86	50	2	20.5	#NULL!	11.9	118	#NULL!	1	222	95	63	117	44.6	4.55388
2	#NULL!	#NULL!	#NULL!	#NULL!	3	1	47	1	1	101	69	32	1	22.6	#NULL!	8.5	158	#NULL!	0.9	180	129	50	95	44.1	4.85981
2	#NULL!	#NULL!	#NULL!	#NULL!	2	1	56	1	1	118	81	37	1	24.2	#NULL!	8	169	#NULL!	1.6	200	129	37	119	43.1	4.85981
2	#NULL!	#NULL!	#NULL!	#NULL!	2	1	28	2	1	130	79	51	2	24.9	#NULL!	7.4	107	#NULL!	1	166	76	46	84	42.5	4.33073
2	#NULL!	#NULL!	#NULL!	#NULL!	4	1	58	1	1	129	74	55	1	23.6	#NULL!	6	108	#NULL!	3.2	234	146	44	141	34.2	4.98361
2	#NULL!	#NULL!	#NULL!	#NULL!	3	1	53	1	1	116	63	53	2	22.8	#NULL!	7.5	120	#NULL!	1.2	139	175	39	63	41.7	5.16479
2	#NULL!	#NULL!	#NULL!	#NULL!	2	1	58	1	1	128	83	45	1	26.1	#NULL!	7.5	116	#NULL!	1.2	184	224	33	105	47.5	5.41165
2	#NULL!	#NULL!	#NULL!	#NULL!	3	1	59	1	1	121	70	51	2	22.7	#NULL!	8.6	153	#NULL!	1.3	208	115	53	114	45.2	4.74493
2	#NULL!	#NULL!	#NULL!	#NULL!	3	1	57	1	1	101	63	38	1	26.8	#NULL!	9.3	177	#NULL!	1.1	245	170	44	145	40.3	5.1358
2	#NULL!	#NULL!	#NULL!	#NULL!	2	1	55	1	1	116	58	58	1	22.8	#NULL!	9.4	247	#NULL!	1.2	175	95	36	100	45.2	4.55388
2	#NULL!	#NULL!	#NULL!	#NULL!	3	1	60	1	1	129	82	47	1	27.3	#NULL!	6.5	122	#NULL!	1	170	137	44	92	47.5	4.91998
2	#NULL!	#NULL!	#NULL!	#NULL!	2	1	74	1	1	134	55	79	1	23.3	#NULL!	9.6	151	#NULL!	1.1	218	153	54	121	44.3	5.03044
2	#NULL!	#NULL!	#NULL!	#NULL!	4	1	65	1	1	123	61	62	1	22.3	#NULL!	7.2	115	#NULL!	1	136	98	43	64	40.5	4.58497
2	#NULL!	#NULL!	#NULL!	#NULL!	4	1	69	1	1	96	57	39	1	22	#NULL!	8.3	170	#NULL!	1.2	246	428	32	133	45.3	6.05912
2	#NULL!	#NULL!	#NULL!	#NULL!	3	1	49	2	1	145	77	68	2	29.8	#NULL!	#NULL!	118	#NULL!	1.1	174	79	49	96	32.6	4.36945
2	#NULL!	#NULL!	#NULL!	#NULL!	3	1	53	1	1	118	78	40	2	24.8	#NULL!	5.7	139	#NULL!	1	154	99	56	73	44.5	4.59512
2	#NULL!	#NULL!	#NULL!	#NULL!	2	1	51	1	1	121	80	41	2	25.1	#NULL!	8.9	153	#NULL!	1	144	186	29	75	43.4	5.22575
2	#NULL!	#NULL!	#NULL!	#NULL!	4	1	34	2	1	#NULL!	#NULL!	0	1	17.7	#NULL!	6.2	104	#NULL!	0.7	147	66	67	59	42.6	4.18965
2	#NULL!	#NULL!	#NULL!	#NULL!	2	1	57	1	1	158	82	76	2	28	#NULL!	7.9	127	#NULL!	2	222	141	49	143	47.4	4.94876
2	#NULL!	#NULL!	#NULL!	#NULL!	2	1	66	1	1	105	74	31	1	18.6	#NULL!	10.5	177	#NULL!	1.1	203	148	41	125	46.4	4.99721
2	#NULL!	#NULL!	#NULL!	#NULL!	2	1	69	1	1	129	84	45	2	21.8	#NULL!	9.2	227	#NULL!	1.1	259	224	56	157	42	5.41165
2	#NULL!	#NULL!	#NULL!	#NULL!	2	1	55	2	1	119	73	46	2	23.8	#NULL!	7.7	199	#NULL!	0.9	206	526	46	61	40.7	6.2653
2	#NULL!	#NULL!	#NULL!	#NULL!	3	1	59	1	1	128	88	40	1	23.2	#NULL!	6.3	142	#NULL!	1.1	181	194	41	88	43.7	5.26786
2	#NULL!	#NULL!	#NULL!	#NULL!	5	2	54	1	1	116	95	21	1	28.9	#NULL!	8.2	129	#NULL!	1.2	147	68	47	69	46.1	4.21951
2	#NULL!	#NULL!	#NULL!	#NULL!	2	1	55	1	1	121	79	42	1	23.7	#NULL!	7.7	126	#NULL!	0.9	183	151	39	114	37	5.01728
2	#NULL!	#NULL!	#NULL!	#NULL!	5	2	54	2	1	114	70	44	2	19.9	#NULL!	7.9	176	#NULL!	1	256	100	59	144	33	4.60517
2	#NULL!	#NULL!	#NULL!	#NULL!	2	1	60	2	1	137	80	57	2	28	#NULL!	7.9	111	#NULL!	0.8	201	39	59	104	39.2	3.66356
2	#NULL!	#NULL!	#NULL!	#NULL!	3	1	61	2	1	132	80	52	2	25.8	#NULL!	6	102	#NULL!	0.8	232	220	46	122	40.8	5.39363
2	#NULL!	#NULL!	#NULL!	#NULL!	1	1	74	1	1	113	70	43	2	24.1	#NULL!	8.6	125	#NULL!	0.9	129	146	53	46	42.9	4.98361
2	#NULL!	#NULL!	#NULL!	#NULL!	3	1	56	1	1	108	80	28	1	22.5	#NULL!	11.4	229	#NULL!	1	189	117	41	104	46	4.76217
2	#NULL!	#NULL!	#NULL!	#NULL!	1	1	63	1	1	126	79	47	1	27.6	#NULL!	9.5	219	#NULL!	1.3	200	98	70	101	44.7	4.58497
2	#NULL!	#NULL!	#NULL!	#NULL!	3	1	57	2	1	142	74	68	2	28	#NULL!	9.3	172	#NULL!	0.7	156	282	34	73	40.6	5.64191
2	#NULL!	#NULL!	#NULL!	#NULL!	1	1	41	2	1	123	74	49	2	30.3	#NULL!	8	176	#NULL!	1	246	142	53	139	45.6	4.95583
2	#NULL!	#NULL!	#NULL!	#NULL!	2	1	60	1	1	129	82	47	1	25.7	#NULL!	11	222	#NULL!	1.2	300	141	50	178	49.7	4.94876
2	#NULL!	#NULL!	#NULL!	#NULL!	3	1	50	1	1	138	95	43	2	26.1	#NULL!	6.4	118	#NULL!	1.1	140	105	50	64	47.9	4.65396
2	#NULL!	#NULL!	#NULL!	#NULL!	3	1	38	2	1	104	59	45	2	22.5	#NULL!	12	243	#NULL!	0.9	261	110	56	155	36.6	4.70048
2	#NULL!	#NULL!	#NULL!	#NULL!	3	1	67	1	1	115	51	64	1	20.3	#NULL!	6.3	76	#NULL!	1	236	98	84	127	46.8	4.58497
2	#NULL!	#NULL!	#NULL!	#NULL!	3	1	53	2	1	114	61	53	2	24.1	#NULL!	9.3	154	#NULL!	0.7	197	108	47	110	41.2	4.68213
2	#NULL!	#NULL!	#NULL!	#NULL!	4	1	59	2	1	123	64	59	2	21.9	#NULL!	12.6	244	#NULL!	0.8	229	103	51	131	40.4	4.63473
2	#NULL!	#NULL!	#NULL!	#NULL!	3	1	56	1	1	116	80	36	2	22	#NULL!	6.7	143	#NULL!	1.1	228	106	48	140	49.5	4.66344
2	#NULL!	#NULL!	#NULL!	#NULL!	2	1	64	2	1	154	81	73	2	33.3	#NULL!	8.7	162	#NULL!	0.9	146	119	58	62	37.4	4.77912
2	#NULL!	#NULL!	#NULL!	#NULL!	3	1	60	2	1	127	59	68	2	22.1	#NULL!	8	214	#NULL!	1	121	118	45	48	42.1	4.77068
2	#NULL!	#NULL!	#NULL!	#NULL!	2	1	56	1	1	136	88	48	1	29.8	#NULL!	8.3	179	#NULL!	1.2	145	100	34	80	48.7	4.60517
2	#NULL!	#NULL!	#NULL!	#NULL!	3	1	46	1	1	149	99	50	2	27.6	#NULL!	8.9	181	#NULL!	1.1	203	228	52	104	46.3	5.42935
2	#NULL!	#NULL!	#NULL!	#NULL!	5	2	47	1	#NULL!	146	101	45	1	26.7	#NULL!	7.3	164	#NULL!	1.2	229	142	44	137	47.1	4.95583
2	#NULL!	#NULL!	#NULL!	#NULL!	1	1	58	1	1	158	107	51	2	27.3	#NULL!	7.1	135	#NULL!	1.3	233	64	59	136	42.9	4.15888
2	#NULL!	#NULL!	#NULL!	#NULL!	2	1	52	1	1	101	61	40	1	24.9	#NULL!	11.4	197	#NULL!	1.1	196	87	55	105	42.2	4.46591
2	#NULL!	#NULL!	#NULL!	#NULL!	5	2	51	1	1	110	72	38	1	26.2	#NULL!	8.8	186	#NULL!	1.2	188	115	56	97	43.1	4.74493
2	#NULL!	#NULL!	#NULL!	#NULL!	5	2	53	1	1	115	68	47	1	27.2	#NULL!	7.8	205	#NULL!	1.2	202	152	48	112	40.3	5.02388
2	#NULL!	#NULL!	#NULL!	#NULL!	5	2	46	1	1	121	77	44	1	25.1	#NULL!	7.1	124	#NULL!	1	151	189	68	48	42.3	5.24175
2	#NULL!	#NULL!	#NULL!	#NULL!	4	1	45	1	1	117	72	45	1	22.4	#NULL!	10.2	259	#NULL!	0.9	253	528	75	76	46.9	6.2691
2	#NULL!	#NULL!	#NULL!	#NULL!	2	1	53	1	1	154	90	64	1	22.1	#NULL!	7.8	193	#NULL!	1	196	210	51	98	42.2	5.34711
2	#NULL!	#NULL!	#NULL!	#NULL!	3	1	42	1	1	108	77	31	1	22.8	#NULL!	6.6	115	#NULL!	1.3	156	166	52	76	40.5	5.11199
2	#NULL!	#NULL!	#NULL!	#NULL!	4	1	34	1	1	104	64	40	1	24.9	#NULL!	11.4	273	#NULL!	1.1	169	159	54	83	43.6	5.0689
2	#NULL!	#NULL!	#NULL!	#NULL!	5	2	50	1	1	150	96	54	1	30.9	#NULL!	8.8	185	#NULL!	1.2	181	125	39	96	42.8	4.82831
2	#NULL!	#NULL!	#NULL!	#NULL!	1	1	58	2	1	149	91	58	2	26.8	#NULL!	6.9	169	#NULL!	0.7	189	145	65	95	39.4	4.97673
2	#NULL!	#NULL!	#NULL!	#NULL!	3	1	43	2	1	117	82	35	2	22.7	#NULL!	6.8	130	#NULL!	0.9	198	91	66	105	44.1	4.51086
2	#NULL!	#NULL!	#NULL!	#NULL!	5	2	51	1	1	120	84	36	2	28.3	#NULL!	8.3	253	#NULL!	1.3	198	409	48	85	46.6	6.01372
2	#NULL!	#NULL!	#NULL!	#NULL!	3	1	57	2	1	126	78	48	2	24.7	#NULL!	8.2	142	#NULL!	0.9	249	176	41	155	43.1	5.17048
2	#NULL!	#NULL!	#NULL!	#NULL!	3	1	61	1	1	135	80	55	1	#NULL!	#NULL!	10	278	#NULL!	0.8	172	109	38	95	44.7	4.69135
2	#NULL!	#NULL!	#NULL!	#NULL!	3	1	57	2	1	163	67	96	2	22.4	#NULL!	8.5	172	#NULL!	1.2	301	127	82	170	40.5	4.84419
2	#NULL!	#NULL!	#NULL!	#NULL!	3	1	75	1	1	132	66	66	1	23.7	#NULL!	8.2	154	#NULL!	1.3	194	151	59	98	45.1	5.01728
2	#NULL!	#NULL!	#NULL!	#NULL!	3	1	54	1	1	125	79	46	1	28.1	#NULL!	9.8	126	#NULL!	2.6	129	63	56	58	40.9	4.14313
2	#NULL!	#NULL!	#NULL!	#NULL!	2	1	55	1	1	127	77	50	1	26.2	#NULL!	7.9	127	#NULL!	1.1	205	242	40	111	43.2	5.48894
2	#NULL!	#NULL!	#NULL!	#NULL!	5	2	46	1	1	157	78	79	1	23.9	#NULL!	9.5	261	#NULL!	0.8	270	173	95	143	47.6	5.15329
2	#NULL!	#NULL!	#NULL!	#NULL!	3	1	59	2	1	119	72	47	2	23.2	#NULL!	8	136	#NULL!	0.7	228	65	91	118	41.2	4.17439
2	#NULL!	#NULL!	#NULL!	#NULL!	3	1	48	1	1	113	76	37	2	28.6	#NULL!	8.8	133	#NULL!	0.8	214	235	44	120	43.5	5.45959
2	#NULL!	#NULL!	#NULL!	#NULL!	3	1	67	2	1	148	81	67	2	23.8	#NULL!	7.6	191	#NULL!	1.1	189	97	54	101	39.5	4.57471
2	#NULL!	#NULL!	#NULL!	#NULL!	3	1	38	1	1	105	66	39	2	23.5	#NULL!	8.5	159	#NULL!	1	208	246	51	128	46.6	5.50533
2	#NULL!	#NULL!	#NULL!	#NULL!	2	1	48	1	1	122	85	37	1	25.6	#NULL!	6.3	120	#NULL!	0.9	165	80	83	67	42.7	4.38203
2	#NULL!	#NULL!	#NULL!	#NULL!	2	1	53	1	1	139	72	67	1	23.3	#NULL!	7.8	228	#NULL!	1	223	186	79	111	42.2	5.22575
2	#NULL!	#NULL!	#NULL!	#NULL!	3	1	44	1	1	117	81	36	1	26.6	#NULL!	7	214	#NULL!	1.1	225	219	86	103	44.9	5.38907
2	#NULL!	#NULL!	#NULL!	#NULL!	3	1	49	1	1	113	79	34	2	22	#NULL!	12.1	321	#NULL!	1.2	240	72	80	121	45.7	4.27667
2	#NULL!	#NULL!	#NULL!	#NULL!	3	1	52	1	1	128	80	48	1	28.4	#NULL!	9.3	193	#NULL!	1	168	110	54	84	45	4.70048
2	#NULL!	#NULL!	#NULL!	#NULL!	4	1	53	1	1	123	76	47	1	28.5	#NULL!	8.8	154	#NULL!	0.5	209	93	44	133	40.1	4.5326
2	#NULL!	#NULL!	#NULL!	#NULL!	4	1	60	2	1	189	95	94	2	23.1	#NULL!	7.7	175	#NULL!	0.8	279	203	61	157	39	5.31321
2	#NULL!	#NULL!	#NULL!	#NULL!	2	1	55	1	1	116	82	34	1	22.5	#NULL!	7.5	135	#NULL!	1.1	181	88	47	101	46.7	4.47734
2	#NULL!	#NULL!	#NULL!	#NULL!	3	1	64	1	1	151	93	58	2	25.1	#NULL!	9.8	177	#NULL!	1	235	82	55	140	45.2	4.40672
2	#NULL!	#NULL!	#NULL!	#NULL!	2	1	60	1	1	122	76	46	1	20.8	#NULL!	8.2	170	#NULL!	1.1	170	71	66	77	49.3	4.26268
2	#NULL!	#NULL!	#NULL!	#NULL!	2	1	62	1	1	142	76	66	2	21.4	#NULL!	7.8	175	#NULL!	1	169	139	47	91	46.6	4.93447
2	#NULL!	#NULL!	#NULL!	#NULL!	2	1	61	2	1	144	76	68	2	21.2	#NULL!	6.4	137	#NULL!	1.1	192	98	61	97	39.6	4.58497
2	#NULL!	#NULL!	#NULL!	#NULL!	3	1	44	1	1	117	61	56	1	25.2	#NULL!	10.5	248	#NULL!	1.1	172	261	39	86	45.6	5.56452
2	#NULL!	#NULL!	#NULL!	#NULL!	5	2	53	2	1	170	90	80	2	29	#NULL!	11.7	366	#NULL!	1	332	331	54	200	44.6	5.80212
2	#NULL!	#NULL!	#NULL!	#NULL!	5	2	54	2	1	140	80	60	2	30.9	#NULL!	9	184	#NULL!	1.2	245	266	36	148	35.4	5.5835
2	#NULL!	#NULL!	#NULL!	#NULL!	4	1	52	2	1	132	71	61	2	18.4	#NULL!	9.4	258	#NULL!	0.8	256	64	54	149	40.5	4.15888
2	#NULL!	#NULL!	#NULL!	#NULL!	3	1	62	2	1	131	77	54	2	25.4	#NULL!	9.1	153	#NULL!	1.2	234	355	55	119	40.5	5.87212
2	#NULL!	#NULL!	#NULL!	#NULL!	3	1	58	1	1	136	90	46	2	24.4	#NULL!	6.8	114	#NULL!	1	190	50	79	93	48.7	3.91202
2	#NULL!	#NULL!	#NULL!	#NULL!	3	1	59	1	1	146	99	47	2	23.9	#NULL!	7.5	129	#NULL!	1.1	215	87	69	110	47.3	4.46591
2	#NULL!	#NULL!	#NULL!	#NULL!	1	1	63	1	1	133	72	61	1	27.2	#NULL!	7.2	120	#NULL!	1.2	134	105	43	65	42.7	4.65396
2	#NULL!	#NULL!	#NULL!	#NULL!	2	1	45	1	1	118	67	51	1	23.9	#NULL!	7.4	113	#NULL!	1	243	176	57	145	41.7	5.17048
2	#NULL!	#NULL!	#NULL!	#NULL!	2	1	66	2	1	159	85	74	2	23.2	#NULL!	8.7	114	#NULL!	0.7	238	162	50	132	41.7	5.0876
2	#NULL!	#NULL!	#NULL!	#NULL!	2	1	67	2	1	175	89	86	2	24	#NULL!	6.1	121	#NULL!	0.8	197	166	35	110	37.1	5.11199
2	#NULL!	#NULL!	#NULL!	#NULL!	5	2	42	1	1	124	86	38	1	29.4	#NULL!	8.1	213	#NULL!	1	220	313	47	122	49.5	5.7462
2	#NULL!	#NULL!	#NULL!	#NULL!	2	1	52	1	1	117	77	40	1	23.9	#NULL!	6.8	154	#NULL!	1.4	260	90	59	156	44.7	4.49981
2	#NULL!	#NULL!	#NULL!	#NULL!	1	1	43	1	1	121	83	38	1	26.1	#NULL!	7.1	139	#NULL!	1	183	159	36	107	48.3	5.0689
2	#NULL!	#NULL!	#NULL!	#NULL!	4	1	49	1	1	105	64	41	1	23.7	#NULL!	8.9	155	#NULL!	1	218	119	41	125	52	4.77912
2	#NULL!	#NULL!	#NULL!	#NULL!	2	1	66	1	1	136	88	48	2	27	#NULL!	6.7	132	#NULL!	1.1	134	111	59	52	47.4	4.70953
2	#NULL!	#NULL!	#NULL!	#NULL!	3	1	58	1	1	160	85	75	1	22.7	#NULL!	9.5	186	#NULL!	0.9	118	64	31	60	44.3	4.15888
2	#NULL!	#NULL!	#NULL!	#NULL!	2	1	58	1	1	160	86	74	1	29	#NULL!	6.1	103	#NULL!	1.3	171	311	49	77	46.4	5.73979
2	#NULL!	#NULL!	#NULL!	#NULL!	2	1	53	1	1	131	83	48	1	25.1	#NULL!	8.2	112	#NULL!	1.1	185	62	107	67	45.8	4.12713
2	#NULL!	#NULL!	#NULL!	#NULL!	2	1	54	1	1	137	74	63	1	24.1	#NULL!	7.9	198	#NULL!	1.2	184	75	91	69	45.7	4.31749
2	#NULL!	#NULL!	#NULL!	#NULL!	2	1	55	1	1	139	75	64	1	24.7	#NULL!	7.2	196	#NULL!	1.1	154	60	85	49	41.9	4.09434
2	#NULL!	#NULL!	#NULL!	#NULL!	3	1	58	2	1	137	100	37	1	20	#NULL!	7.4	133	#NULL!	0.8	195	82	79	92	37.2	4.40672
2	#NULL!	#NULL!	#NULL!	#NULL!	3	1	45	2	1	104	58	46	2	21.9	#NULL!	7.7	142	#NULL!	0.8	154	152	51	68	38.9	5.02388
2	#NULL!	#NULL!	#NULL!	#NULL!	2	1	61	2	1	141	72	69	2	31	#NULL!	7	112	#NULL!	0.9	137	60	65	51	37.2	4.09434
2	#NULL!	#NULL!	#NULL!	#NULL!	2	1	62	2	1	128	65	63	2	31.2	#NULL!	6.7	148	#NULL!	0.8	130	98	57	46	35.4	4.58497
2	#NULL!	#NULL!	#NULL!	#NULL!	3	1	56	1	1	132	85	47	1	21.8	#NULL!	7.6	139	#NULL!	1.1	167	119	65	70	44.7	4.77912
2	#NULL!	#NULL!	#NULL!	#NULL!	2	1	61	2	1	121	72	49	2	21.1	#NULL!	8	121	#NULL!	1	179	58	76	79	42.5	4.06044
2	#NULL!	#NULL!	#NULL!	#NULL!	3	1	67	2	1	108	59	49	2	29	#NULL!	7.3	96	#NULL!	1	167	173	42	91	38.7	5.15329
2	#NULL!	#NULL!	#NULL!	#NULL!	3	1	61	1	1	108	75	33	1	24.1	#NULL!	5.7	118	#NULL!	1.3	197	68	57	104	48.5	4.21951
2	#NULL!	#NULL!	#NULL!	#NULL!	4	1	44	1	1	124	82	42	2	24.1	#NULL!	#NULL!	188	#NULL!	0.8	209	161	58	113	48.7	5.0814
2	#NULL!	#NULL!	#NULL!	#NULL!	4	1	45	1	1	128	86	42	1	22.8	#NULL!	#NULL!	220	#NULL!	1.1	223	86	68	122	49.2	4.45435
2	#NULL!	#NULL!	#NULL!	#NULL!	4	1	46	1	1	114	77	37	1	24.5	#NULL!	#NULL!	191	#NULL!	1.3	219	142	56	127	49.3	4.95583
2	#NULL!	#NULL!	#NULL!	#NULL!	4	1	47	1	1	113	67	46	1	25.9	#NULL!	#NULL!	189	#NULL!	1.2	257	113	63	145	51.1	4.72739
2	#NULL!	#NULL!	#NULL!	#NULL!	2	1	54	1	1	126	77	49	1	23.1	#NULL!	#NULL!	118	#NULL!	1.1	222	236	41	114	45.8	5.46383
2	#NULL!	#NULL!	#NULL!	#NULL!	5	2	43	1	1	95	52	43	2	26.1	#NULL!	#NULL!	169	#NULL!	0.8	214	144	55	123	47.9	4.96981
2	#NULL!	#NULL!	#NULL!	#NULL!	5	2	44	1	1	116	73	43	1	26.9	#NULL!	#NULL!	153	#NULL!	0.9	233	119	56	126	50.6	4.77912
2	#NULL!	#NULL!	#NULL!	#NULL!	5	2	45	1	1	121	67	54	1	26.7	#NULL!	#NULL!	134	#NULL!	1	159	113	53	78	51.5	4.72739
2	#NULL!	#NULL!	#NULL!	#NULL!	5	2	52	2	1	127	76	51	2	27.4	#NULL!	8.9	175	#NULL!	1.1	221	196	57	117	37.4	5.27811
2	#NULL!	#NULL!	#NULL!	#NULL!	1	1	48	1	1	105	72	33	2	22.6	#NULL!	8.3	137	#NULL!	1.2	208	303	55	92	41.8	5.71373
2	#NULL!	#NULL!	#NULL!	#NULL!	1	1	47	1	1	116	76	40	2	27.4	#NULL!	7	128	#NULL!	1	267	199	34	166	47.1	5.2933
2	#NULL!	#NULL!	#NULL!	#NULL!	1	1	60	2	1	134	64	70	2	20.1	#NULL!	6.8	103	#NULL!	1	210	120	44	125	40.9	4.78749
2	#NULL!	#NULL!	#NULL!	#NULL!	1	1	64	1	1	126	83	43	1	25.2	#NULL!	6.9	130	#NULL!	1.2	221	115	62	117	44.6	4.74493
2	#NULL!	#NULL!	#NULL!	#NULL!	1	1	52	1	1	131	76	55	1	28.3	#NULL!	#NULL!	146	#NULL!	1	219	368	36	117	47	5.90808
2	#NULL!	#NULL!	#NULL!	#NULL!	1	1	64	2	1	134	85	49	2	23.8	#NULL!	5.9	101	#NULL!	0.9	182	187	53	92	39.7	5.23111
2	#NULL!	#NULL!	#NULL!	#NULL!	1	1	63	1	1	136	72	64	1	20.7	#NULL!	7	133	#NULL!	1.2	208	293	56	96	49.4	5.68017
2	#NULL!	#NULL!	#NULL!	#NULL!	1	1	40	1	1	111	75	36	1	21.6	#NULL!	10	195	#NULL!	1.1	206	202	59	99	44.3	5.30827
2	#NULL!	#NULL!	#NULL!	#NULL!	1	1	46	1	1	132	86	46	1	24.6	#NULL!	10	274	#NULL!	1.1	220	102	38	132	49.8	4.62497
2	#NULL!	#NULL!	#NULL!	#NULL!	1	1	68	1	1	134	79	55	2	24.1	#NULL!	6.8	125	#NULL!	1.3	160	100	43	81	42.9	4.60517
2	#NULL!	#NULL!	#NULL!	#NULL!	1	1	49	2	1	121	85	36	2	22.2	#NULL!	7.1	140	#NULL!	0.8	271	195	70	152	43.9	5.273
2	#NULL!	#NULL!	#NULL!	#NULL!	1	1	61	1	1	122	77	45	1	25	#NULL!	6.8	143	#NULL!	1.1	185	74	65	91	47.2	4.30407
2	#NULL!	#NULL!	#NULL!	#NULL!	1	1	27	2	1	141	67	74	1	29.4	#NULL!	7	129	#NULL!	0.9	270	542	51	140	43.3	6.29527
2	#NULL!	#NULL!	#NULL!	#NULL!	1	1	56	1	1	115	78	37	2	26.4	#NULL!	13.4	287	#NULL!	1	316	204	60	196	47.6	5.31812
2	#NULL!	#NULL!	#NULL!	#NULL!	1	1	52	1	1	116	81	35	1	21.4	#NULL!	6.5	121	#NULL!	1	187	45	57	103	46.8	3.80666
2	#NULL!	#NULL!	#NULL!	#NULL!	1	1	67	1	1	124	82	42	1	22.9	#NULL!	7.1	126	#NULL!	1.2	249	212	39	145	48.3	5.35659
2	#NULL!	#NULL!	#NULL!	#NULL!	1	1	36	1	1	127	74	53	1	24.8	#NULL!	#NULL!	116	#NULL!	1.3	182	342	28	92	44	5.83481
2	#NULL!	#NULL!	#NULL!	#NULL!	1	1	71	2	1	147	82	65	2	29.1	#NULL!	6.6	115	#NULL!	0.7	179	70	67	84	37.7	4.2485
2	#NULL!	#NULL!	#NULL!	#NULL!	1	1	45	1	1	95	59	36	1	23.1	#NULL!	11	172	#NULL!	1.1	229	92	54	131	44.8	4.52179
2	#NULL!	#NULL!	#NULL!	#NULL!	1	1	64	1	1	113	69	44	2	22.9	#NULL!	#NULL!	112	#NULL!	1.2	200	85	55	108	41.1	4.44265
2	#NULL!	#NULL!	#NULL!	#NULL!	1	1	74	2	1	154	96	58	2	21.1	#NULL!	9.7	258	#NULL!	0.8	260	98	80	137	41	4.58497
2	#NULL!	#NULL!	#NULL!	#NULL!	1	1	63	2	1	116	68	48	2	22.8	#NULL!	8.9	113	#NULL!	0.8	201	163	46	113	39.4	5.09375
2	#NULL!	#NULL!	#NULL!	#NULL!	1	1	66	1	1	111	73	38	1	26.5	#NULL!	9.4	133	#NULL!	1.1	184	128	38	101	43.5	4.85203
2	#NULL!	#NULL!	#NULL!	#NULL!	1	1	53	1	1	127	82	45	2	23.3	#NULL!	6.7	138	#NULL!	1.1	157	107	32	94	44.6	4.67283
2	#NULL!	#NULL!	#NULL!	#NULL!	1	1	53	1	1	143	81	62	1	25.7	#NULL!	7.9	152	#NULL!	1.1	147	240	36	68	54.4	5.48064
2	#NULL!	#NULL!	#NULL!	#NULL!	1	1	76	2	1	176	81	95	2	25.5	#NULL!	6.9	126	#NULL!	1	303	345	44	182	47.7	5.84354
2	#NULL!	#NULL!	#NULL!	#NULL!	1	1	52	2	1	164	75	89	2	30.6	#NULL!	7.1	132	#NULL!	0.9	196	120	44	108	41.8	4.78749
2	#NULL!	#NULL!	#NULL!	#NULL!	1	1	63	2	1	124	68	56	2	40.7	#NULL!	8	112	#NULL!	0.8	170	80	50	85	36	4.38203
2	#NULL!	#NULL!	#NULL!	#NULL!	1	1	44	1	1	105	67	38	1	27.9	#NULL!	7.4	121	#NULL!	1.3	169	208	40	83	46.7	5.33754
2	#NULL!	#NULL!	#NULL!	#NULL!	1	1	70	1	1	119	67	52	1	24	#NULL!	5.9	111	#NULL!	1	160	126	40	88	39.9	4.83628
2	#NULL!	#NULL!	#NULL!	#NULL!	1	1	43	1	1	119	89	30	1	25	#NULL!	6.6	132	#NULL!	1.3	200	302	44	99	50.6	5.71043
2	#NULL!	#NULL!	#NULL!	#NULL!	1	1	59	1	1	121	82	39	1	25.3	#NULL!	10.3	270	#NULL!	1	194	155	40	111	49.8	5.04343
2	#NULL!	#NULL!	#NULL!	#NULL!	1	1	42	1	1	127	77	50	1	18.9	#NULL!	5.7	177	#NULL!	1.1	189	232	81	58	42.2	5.44674
2	#NULL!	#NULL!	#NULL!	#NULL!	1	1	34	1	1	120	72	48	1	24.2	#NULL!	8.6	116	#NULL!	1.1	202	200	47	109	47.2	5.29832
2	#NULL!	#NULL!	#NULL!	#NULL!	1	1	60	1	1	113	70	43	1	21.6	#NULL!	7	132	#NULL!	1.1	156	50	69	63	43	3.91202
2	#NULL!	#NULL!	#NULL!	#NULL!	1	1	43	1	1	117	79	38	1	21	#NULL!	11.2	181	#NULL!	1	230	71	63	131	48.6	4.26268
2	#NULL!	#NULL!	#NULL!	#NULL!	1	1	66	1	1	137	73	64	1	29.2	#NULL!	5.4	99	#NULL!	0.9	142	109	57	58	46.9	4.69135
2	#NULL!	#NULL!	#NULL!	#NULL!	1	1	47	1	1	107	74	33	1	26.4	#NULL!	9.6	169	#NULL!	1	222	245	57	116	51.1	5.50126
2	#NULL!	#NULL!	#NULL!	#NULL!	1	1	38	1	1	128	84	44	1	26	#NULL!	6.6	144	#NULL!	1.3	198	107	53	107	50.9	4.67283
2	#NULL!	#NULL!	#NULL!	#NULL!	1	1	47	1	1	123	77	46	1	19.2	#NULL!	8	132	#NULL!	1	325	285	42	187	40.5	5.65249
2	#NULL!	#NULL!	#NULL!	#NULL!	1	1	53	1	1	162	111	51	1	25.8	#NULL!	6.9	128	#NULL!	1.1	155	166	66	61	49.2	5.11199
2	#NULL!	#NULL!	#NULL!	#NULL!	1	1	59	1	1	138	91	47	2	23.3	#NULL!	8.3	123	#NULL!	1.1	150	159	35	77	41.3	5.0689
2	#NULL!	#NULL!	#NULL!	#NULL!	1	1	46	1	1	125	83	42	1	27	#NULL!	7.9	117	#NULL!	1	197	132	42	119	47.9	4.8828
2	#NULL!	#NULL!	#NULL!	#NULL!	1	1	64	2	1	134	80	54	2	22.7	#NULL!	8.6	163	#NULL!	0.9	154	65	37	90	37.9	4.17439
2	#NULL!	#NULL!	#NULL!	#NULL!	1	1	71	2	1	117	71	46	2	27.2	#NULL!	7.3	118	#NULL!	0.9	214	140	56	114	42.7	4.94164
2	#NULL!	#NULL!	#NULL!	#NULL!	1	1	42	1	1	109	69	40	1	25	#NULL!	7.2	136	#NULL!	1.1	224	82	55	128	43.8	4.40672
2	#NULL!	#NULL!	#NULL!	#NULL!	1	1	44	1	1	105	71	34	2	26.5	#NULL!	7.8	123	#NULL!	0.9	156	183	34	82	51.5	5.20949
2	#NULL!	#NULL!	#NULL!	#NULL!	1	1	67	2	1	152	70	82	2	27.3	#NULL!	6.7	128	#NULL!	1	181	70	58	88	36.6	4.2485
2	#NULL!	#NULL!	#NULL!	#NULL!	1	1	73	2	1	#NULL!	#NULL!	0	2	#NULL!	#NULL!	7.5	112	#NULL!	0.9	244	262	51	132	34.5	5.56834
2	#NULL!	#NULL!	#NULL!	#NULL!	1	1	66	2	1	122	66	56	1	24.7	#NULL!	7.7	112	#NULL!	0.8	153	81	52	73	37.1	4.39445
2	#NULL!	#NULL!	#NULL!	#NULL!	1	1	76	2	1	142	87	55	2	21.9	#NULL!	8	116	#NULL!	1	196	126	68	92	39.6	4.83628
2	#NULL!	#NULL!	#NULL!	#NULL!	1	1	48	2	1	135	81	54	1	23.7	#NULL!	6.9	160	#NULL!	0.8	237	110	80	115	43.8	4.70048
2	#NULL!	#NULL!	#NULL!	#NULL!	1	1	53	1	1	124	79	45	1	31.4	#NULL!	7.1	159	#NULL!	1.2	157	217	36	77	44.6	5.3799
2	#NULL!	#NULL!	#NULL!	#NULL!	1	1	59	2	1	108	68	40	2	19.9	#NULL!	9.6	239	#NULL!	0.9	184	237	37	100	39.5	5.46806
2	#NULL!	#NULL!	#NULL!	#NULL!	1	1	59	2	1	131	77	54	2	23.2	#NULL!	8.2	165	#NULL!	0.9	186	164	56	88	43.4	5.09987
2	#NULL!	#NULL!	#NULL!	#NULL!	1	1	59	1	1	117	59	58	1	26.1	#NULL!	7.7	135	#NULL!	1.2	227	135	46	130	44.5	4.90527
2	#NULL!	#NULL!	#NULL!	#NULL!	1	1	57	1	1	109	70	39	1	23.2	#NULL!	7.5	86	#NULL!	1.3	169	249	37	83	44.3	5.51745
2	#NULL!	#NULL!	#NULL!	#NULL!	1	1	47	1	1	135	79	56	1	26.8	#NULL!	7.7	129	#NULL!	1.1	272	183	38	175	49.4	5.20949
2	#NULL!	#NULL!	#NULL!	#NULL!	1	1	62	1	1	137	88	49	1	19.2	#NULL!	9.7	165	#NULL!	1	123	40	45	58	48.3	3.68888
2	#NULL!	#NULL!	#NULL!	#NULL!	1	1	62	2	1	146	85	61	2	21.8	#NULL!	6.3	135	#NULL!	0.9	225	74	73	118	45.1	4.30407
2	#NULL!	#NULL!	#NULL!	#NULL!	1	1	53	1	1	129	84	45	1	26.3	#NULL!	8.6	164	#NULL!	1	218	181	35	133	46.9	5.1985
2	#NULL!	#NULL!	#NULL!	#NULL!	1	1	55	2	1	139	76	63	2	25.6	#NULL!	6.7	145	#NULL!	0.7	247	164	50	150	42.9	5.09987
2	#NULL!	#NULL!	#NULL!	#NULL!	1	1	38	1	1	123	83	40	2	23.5	#NULL!	7.7	161	#NULL!	1.2	198	119	45	111	45.6	4.77912
2	#NULL!	#NULL!	#NULL!	#NULL!	1	1	60	2	1	140	81	59	2	24.2	#NULL!	7.7	139	#NULL!	0.9	228	123	53	129	39.9	4.81218
2	#NULL!	#NULL!	#NULL!	#NULL!	1	1	50	2	1	126	81	45	2	22.8	#NULL!	5.6	97	#NULL!	1	199	111	52	105	46	4.70953
2	#NULL!	#NULL!	#NULL!	#NULL!	1	1	58	1	1	118	82	36	1	24.6	#NULL!	7.5	136	#NULL!	1	191	120	43	109	48.5	4.78749
2	#NULL!	#NULL!	#NULL!	#NULL!	1	1	59	1	1	169	94	75	1	25.2	#NULL!	8.1	187	#NULL!	1	269	118	58	166	49.1	4.77068
2	#NULL!	#NULL!	#NULL!	#NULL!	1	1	68	1	1	112	66	46	1	21.7	#NULL!	8.7	180	#NULL!	1.3	206	118	44	116	47.8	4.77068
2	#NULL!	#NULL!	#NULL!	#NULL!	1	1	61	1	1	137	81	56	1	28	#NULL!	9.4	152	#NULL!	1	193	209	37	105	43.2	5.34233
2	#NULL!	#NULL!	#NULL!	#NULL!	1	1	52	2	1	127	88	39	2	27.5	#NULL!	8.7	191	#NULL!	0.7	176	92	45	96	41.3	4.52179
2	#NULL!	#NULL!	#NULL!	#NULL!	1	1	56	1	1	123	87	36	1	27.5	#NULL!	6.7	139	#NULL!	1	192	211	39	102	43.4	5.35186
2	#NULL!	#NULL!	#NULL!	#NULL!	1	1	63	1	1	108	66	42	1	23.3	#NULL!	7.5	112	#NULL!	1.2	191	68	51	103	40.1	4.21951
2	#NULL!	#NULL!	#NULL!	#NULL!	1	1	67	1	1	142	72	70	1	26.6	#NULL!	6.2	109	#NULL!	1.1	146	292	29	67	40.9	5.67675
2	#NULL!	#NULL!	#NULL!	#NULL!	1	1	56	1	1	136	77	59	1	22.6	#NULL!	7.6	92	#NULL!	1	182	44	80	79	44.2	3.78419
2	#NULL!	#NULL!	#NULL!	#NULL!	1	1	38	1	1	127	73	54	1	27.1	#NULL!	6.4	127	#NULL!	1.1	374	123	53	115	49.9	4.81218
2	#NULL!	#NULL!	#NULL!	#NULL!	1	1	63	1	1	130	84	46	1	24.3	#NULL!	7.7	159	#NULL!	1.3	261	224	59	147	44.8	5.41165
2	#NULL!	#NULL!	#NULL!	#NULL!	1	1	63	1	1	96	63	33	1	23.7	#NULL!	6.9	83	#NULL!	1.1	171	35	60	85	45.8	3.55535
2	#NULL!	#NULL!	#NULL!	#NULL!	1	1	62	1	1	131	86	45	2	28.7	#NULL!	7.2	119	#NULL!	1.2	206	113	34	124	41.8	4.72739
2	#NULL!	#NULL!	#NULL!	#NULL!	1	1	79	1	1	134	78	56	1	25	#NULL!	7.4	146	#NULL!	1.1	219	138	44	124	43.2	4.92725
2	#NULL!	#NULL!	#NULL!	#NULL!	1	1	60	1	1	123	65	58	1	22.4	#NULL!	13.8	277	#NULL!	1.2	205	103	53	108	50	4.63473
2	#NULL!	#NULL!	#NULL!	#NULL!	1	1	38	1	1	118	75	43	2	29.6	#NULL!	6.7	134	#NULL!	1	182	98	59	88	48.5	4.58497
2	#NULL!	#NULL!	#NULL!	#NULL!	1	1	63	2	1	131	73	58	2	21	#NULL!	6	101	#NULL!	0.9	210	73	55	118	37.6	4.29046
2	#NULL!	#NULL!	#NULL!	#NULL!	1	1	34	2	1	157	105	52	2	32.6	#NULL!	12	342	#NULL!	0.9	228	138	54	125	46.2	4.92725
2	#NULL!	#NULL!	#NULL!	#NULL!	1	1	32	1	1	146	79	67	2	36.3	#NULL!	7	130	#NULL!	0.9	218	265	34	122	47.4	5.57973
2	#NULL!	#NULL!	#NULL!	#NULL!	1	1	65	2	1	108	73	35	2	26.8	#NULL!	6.9	128	#NULL!	0.9	261	180	58	141	44.4	5.19296
2	#NULL!	#NULL!	#NULL!	#NULL!	1	1	74	1	1	155	84	71	2	22.3	#NULL!	7.5	112	#NULL!	1.2	210	53	58	116	45.4	3.97029
2	#NULL!	#NULL!	#NULL!	#NULL!	1	1	36	1	1	118	71	47	1	20	#NULL!	13.3	292	#NULL!	1.1	201	98	55	101	37.7	4.58497
2	#NULL!	#NULL!	#NULL!	#NULL!	1	1	44	1	1	126	73	53	2	27.2	#NULL!	6.7	144	#NULL!	1.3	272	131	61	154	45.4	4.8752
2	#NULL!	#NULL!	#NULL!	#NULL!	1	1	47	2	1	111	63	48	2	26.1	#NULL!	7.3	137	#NULL!	0.9	202	89	38	121	39.2	4.48864
2	#NULL!	#NULL!	#NULL!	#NULL!	1	1	49	1	1	130	76	54	1	22.6	#NULL!	9.2	156	#NULL!	0.9	161	67	46	81	46	4.20469
2	#NULL!	#NULL!	#NULL!	#NULL!	1	1	60	1	1	137	77	60	1	34.3	#NULL!	8	183	#NULL!	1	224	282	53	117	48	5.64191
2	#NULL!	#NULL!	#NULL!	#NULL!	1	1	59	1	1	123	80	43	1	25.3	#NULL!	7.5	137	#NULL!	1.2	253	191	40	154	46.6	5.25227
2	#NULL!	#NULL!	#NULL!	#NULL!	1	1	49	1	1	119	81	38	1	21.1	#NULL!	7.7	125	#NULL!	1.4	240	166	61	124	44.2	5.11199
2	#NULL!	#NULL!	#NULL!	#NULL!	1	1	53	1	1	136	89	47	2	23.8	#NULL!	8.6	199	#NULL!	1	254	203	40	155	46.4	5.31321
2	#NULL!	#NULL!	#NULL!	#NULL!	1	1	68	1	1	117	69	48	1	23.6	#NULL!	7.6	129	#NULL!	1.2	213	123	46	127	43.2	4.81218
2	#NULL!	#NULL!	#NULL!	#NULL!	1	1	53	1	1	118	67	51	1	21.4	#NULL!	9	128	#NULL!	1.2	307	395	40	174	49.4	5.97889
2	#NULL!	#NULL!	#NULL!	#NULL!	1	1	55	2	1	129	80	49	1	20.2	#NULL!	8	118	#NULL!	1.2	174	252	52	71	38.8	5.52943
2	#NULL!	#NULL!	#NULL!	#NULL!	1	1	45	2	1	120	61	59	2	23.4	#NULL!	9.6	196	#NULL!	0.9	143	137	42	66	39.4	4.91998
2	#NULL!	#NULL!	#NULL!	#NULL!	1	1	47	1	1	120	83	37	1	27.3	#NULL!	6.9	146	#NULL!	1.1	191	161	57	93	48.1	5.0814
2	#NULL!	#NULL!	#NULL!	#NULL!	1	1	61	1	1	150	94	56	1	26.3	#NULL!	7.5	143	#NULL!	1.1	238	724	45	84	42.4	6.58479
2	#NULL!	#NULL!	#NULL!	#NULL!	1	1	39	1	1	137	76	61	2	32.6	#NULL!	6.8	130	#NULL!	1.1	138	304	28	57	44.5	5.71703
2	#NULL!	#NULL!	#NULL!	#NULL!	1	1	70	2	1	135	85	50	1	23	#NULL!	7.1	124	#NULL!	0.9	197	73	63	100	42.6	4.29046
2	#NULL!	#NULL!	#NULL!	#NULL!	1	1	39	1	1	131	90	41	1	25	#NULL!	5.3	141	#NULL!	1	168	46	52	91	45.9	3.82864
2	#NULL!	#NULL!	#NULL!	#NULL!	1	1	52	1	1	109	70	39	1	21.8	#NULL!	9.8	159	#NULL!	0.9	194	175	46	108	44.3	5.16479
2	#NULL!	#NULL!	#NULL!	#NULL!	1	1	59	1	1	124	65	59	2	22.3	#NULL!	8	131	#NULL!	1	158	60	59	72	47.3	4.09434
2	#NULL!	#NULL!	#NULL!	#NULL!	1	1	57	1	1	123	71	52	1	26.7	#NULL!	8.6	180	#NULL!	1.1	197	90	57	105	44.6	4.49981
2	#NULL!	#NULL!	#NULL!	#NULL!	1	1	48	2	1	115	77	38	2	26.5	#NULL!	9.3	217	#NULL!	0.8	292	143	59	177	43.5	4.96284
2	#NULL!	#NULL!	#NULL!	#NULL!	1	1	59	2	1	106	64	42	1	29.8	#NULL!	6.6	97	#NULL!	0.9	226	69	61	128	34.7	4.23411
2	#NULL!	#NULL!	#NULL!	#NULL!	1	1	56	1	1	84	48	36	1	19.1	#NULL!	7.2	127	#NULL!	0.9	240	244	61	118	44.6	5.49717
2	#NULL!	#NULL!	#NULL!	#NULL!	1	1	68	1	1	143	84	59	1	24.2	#NULL!	6.7	172	#NULL!	1.1	192	89	59	97	50.8	4.48864
2	#NULL!	#NULL!	#NULL!	#NULL!	1	1	49	1	1	161	110	51	1	26.6	#NULL!	7	137	#NULL!	1	196	136	39	116	47.1	4.91265
2	#NULL!	#NULL!	#NULL!	#NULL!	1	1	66	1	1	136	89	47	1	22.7	#NULL!	10.3	246	#NULL!	1.3	497	696	59	281	44.5	6.54535
2	#NULL!	#NULL!	#NULL!	#NULL!	1	1	45	1	1	139	84	55	1	28.8	#NULL!	7.1	132	#NULL!	0.9	266	191	49	159	48.3	5.25227
2	#NULL!	#NULL!	#NULL!	#NULL!	1	1	51	1	1	150	93	57	1	30.9	#NULL!	6.3	132	#NULL!	1.1	181	147	52	91	46.6	4.99043
2	#NULL!	#NULL!	#NULL!	#NULL!	1	1	51	1	1	128	74	54	1	23.9	#NULL!	6.3	129	#NULL!	1.2	179	109	56	92	49	4.69135
2	#NULL!	#NULL!	#NULL!	#NULL!	1	1	56	1	1	105	72	33	1	23	#NULL!	7.9	141	#NULL!	1	231	70	52	137	45.8	4.2485
2	#NULL!	#NULL!	#NULL!	#NULL!	1	1	53	1	1	125	85	40	1	23.9	#NULL!	11	297	#NULL!	1.2	199	181	43	115	50.2	5.1985
2	#NULL!	#NULL!	#NULL!	#NULL!	1	1	63	1	1	103	67	36	1	23.4	#NULL!	8.4	147	#NULL!	1	148	119	69	49	44.4	4.77912
2	#NULL!	#NULL!	#NULL!	#NULL!	1	1	56	1	1	144	84	60	1	26.9	#NULL!	6.7	91	#NULL!	1.1	195	185	45	104	47.7	5.22036
2	#NULL!	#NULL!	#NULL!	#NULL!	1	1	60	1	1	100	70	30	1	21.8	#NULL!	12	171	#NULL!	1	108	136	45	36	43.3	4.91265
2	#NULL!	#NULL!	#NULL!	#NULL!	1	1	60	1	1	113	65	48	2	24.5	#NULL!	7.5	142	#NULL!	0.9	194	237	55	89	47.6	5.46806
2	#NULL!	#NULL!	#NULL!	#NULL!	1	1	58	2	1	101	63	38	2	23.8	#NULL!	8.3	145	#NULL!	0.9	213	108	48	124	41.3	4.68213
2	#NULL!	#NULL!	#NULL!	#NULL!	1	1	53	1	1	110	49	61	1	22.7	#NULL!	8.9	142	#NULL!	0.9	133	69	40	67	46.1	4.23411
2	#NULL!	#NULL!	#NULL!	#NULL!	1	1	56	1	1	118	81	37	1	25.3	#NULL!	8.4	169	#NULL!	1.1	190	128	51	106	45.3	4.85203
2	#NULL!	#NULL!	#NULL!	#NULL!	1	1	59	1	1	86	49	37	1	22.8	#NULL!	6.9	113	#NULL!	1	179	87	49	93	45.3	4.46591
2	#NULL!	#NULL!	#NULL!	#NULL!	1	1	56	2	1	89	54	35	2	26.5	#NULL!	6.7	102	#NULL!	1	193	99	43	112	38.6	4.59512
2	#NULL!	#NULL!	#NULL!	#NULL!	1	1	56	1	1	120	82	38	1	25.6	#NULL!	6.3	128	#NULL!	1	176	80	54	97	46.7	4.38203
2	#NULL!	#NULL!	#NULL!	#NULL!	1	1	55	1	1	118	62	56	1	24.3	#NULL!	8.7	194	#NULL!	0.9	162	135	43	85	42.8	4.90527
2	#NULL!	#NULL!	#NULL!	#NULL!	1	1	32	1	1	128	88	40	1	29.2	#NULL!	7.9	165	#NULL!	1.2	238	267	53	132	48.6	5.58725
2	#NULL!	#NULL!	#NULL!	#NULL!	1	1	40	1	1	114	70	44	1	27.9	#NULL!	10.1	246	#NULL!	1.1	256	184	47	149	47.3	5.21494
2	#NULL!	#NULL!	#NULL!	#NULL!	1	1	59	1	1	125	78	47	1	23.5	#NULL!	5.4	137	#NULL!	1	209	56	68	107	45.9	4.02535
2	#NULL!	#NULL!	#NULL!	#NULL!	1	1	56	1	1	116	70	46	1	24.5	#NULL!	6	132	#NULL!	1.1	189	128	38	115	38.8	4.85203
2	#NULL!	#NULL!	#NULL!	#NULL!	1	1	61	2	1	127	73	54	2	24.4	#NULL!	9.2	107	#NULL!	0.8	197	81	49	106	38.4	4.39445
2	#NULL!	#NULL!	#NULL!	#NULL!	1	1	54	2	1	123	80	43	2	27.4	#NULL!	7.2	115	#NULL!	0.9	177	60	56	89	42.9	4.09434
2	#NULL!	#NULL!	#NULL!	#NULL!	1	1	51	1	1	134	82	52	1	27.2	#NULL!	6	132	#NULL!	1.1	192	212	48	97	45.4	5.35659
2	#NULL!	#NULL!	#NULL!	#NULL!	1	1	74	1	1	139	76	63	1	24.5	#NULL!	5.5	122	#NULL!	1	223	118	66	116	42.8	4.77068
2	#NULL!	#NULL!	#NULL!	#NULL!	1	1	54	1	1	131	86	45	1	20.7	#NULL!	8.8	149	#NULL!	1.1	179	48	46	100	40.9	3.8712
2	#NULL!	#NULL!	#NULL!	#NULL!	1	1	35	1	1	153	99	54	1	27.2	#NULL!	9.6	171	#NULL!	1	245	203	54	142	46.9	5.31321
2	#NULL!	#NULL!	#NULL!	#NULL!	1	1	48	1	1	116	80	36	1	26.5	#NULL!	7.1	199	#NULL!	1.1	216	213	65	110	46.6	5.36129
2	#NULL!	#NULL!	#NULL!	#NULL!	1	1	60	1	1	122	69	53	1	28.4	#NULL!	7.2	129	#NULL!	1.2	179	179	36	93	39.6	5.18739
2	#NULL!	#NULL!	#NULL!	#NULL!	1	1	46	1	1	152	97	55	1	22.7	#NULL!	9.8	243	#NULL!	1	221	151	37	131	49.3	5.01728
2	#NULL!	#NULL!	#NULL!	#NULL!	1	1	60	1	1	108	69	39	1	24.3	#NULL!	6.3	90	#NULL!	1	193	139	43	110	45.6	4.93447
2	#NULL!	#NULL!	#NULL!	#NULL!	1	1	65	2	1	161	81	80	2	26.8	#NULL!	6.8	105	#NULL!	1	174	62	58	83	44.5	4.12713
2	#NULL!	#NULL!	#NULL!	#NULL!	1	1	48	1	1	104	73	31	1	23.4	#NULL!	9.4	195	#NULL!	1.1	218	120	42	135	51.1	4.78749
2	#NULL!	#NULL!	#NULL!	#NULL!	1	1	44	1	1	111	69	42	1	34	#NULL!	8.6	178	#NULL!	1.1	282	338	49	152	49.3	5.82305
2	#NULL!	#NULL!	#NULL!	#NULL!	1	1	84	1	1	110	56	54	1	25.7	#NULL!	5.9	71	#NULL!	1.6	132	211	31	58	26.1	5.35186
2	#NULL!	#NULL!	#NULL!	#NULL!	1	1	59	2	1	110	70	40	2	24.4	#NULL!	10.2	160	#NULL!	1.4	185	221	48	89	40.9	5.39816
2	#NULL!	#NULL!	#NULL!	#NULL!	1	1	60	2	1	160	77	83	2	23.3	#NULL!	6.3	95	#NULL!	0.8	173	188	50	87	40.4	5.23644
2	#NULL!	#NULL!	#NULL!	#NULL!	1	1	66	2	1	125	81	44	2	24.9	#NULL!	7	102	#NULL!	0.9	197	153	50	108	40.4	5.03044
2	#NULL!	#NULL!	#NULL!	#NULL!	1	1	49	1	1	126	81	45	1	23.1	#NULL!	7.1	156	#NULL!	1.1	197	205	62	92	48.6	5.32301
2	#NULL!	#NULL!	#NULL!	#NULL!	1	1	33	1	1	137	97	40	1	23.6	#NULL!	7.5	197	#NULL!	0.9	152	446	34	48	50.1	6.10032
2	#NULL!	#NULL!	#NULL!	#NULL!	1	1	57	1	1	93	62	31	1	24.8	#NULL!	8.6	154	#NULL!	1.3	208	76	46	120	48.7	4.33073
2	#NULL!	#NULL!	#NULL!	#NULL!	1	1	48	1	1	146	89	57	1	26.2	#NULL!	6	104	#NULL!	1.1	187	157	50	100	46.1	5.05625
2	#NULL!	#NULL!	#NULL!	#NULL!	1	1	58	2	1	120	65	55	2	28.2	#NULL!	6.6	128	#NULL!	0.9	255	100	52	154	42	4.60517
2	#NULL!	#NULL!	#NULL!	#NULL!	1	1	68	2	1	91	49	42	2	23.1	#NULL!	8.2	139	#NULL!	0.9	216	74	60	121	43	4.30407
2	#NULL!	#NULL!	#NULL!	#NULL!	1	1	49	2	1	116	76	40	2	27	#NULL!	7.4	118	#NULL!	0.8	199	80	49	113	41.9	4.38203
2	#NULL!	#NULL!	#NULL!	#NULL!	1	1	61	2	1	126	77	49	2	28.9	#NULL!	5.9	85	#NULL!	1	204	100	46	121	33.3	4.60517
2	#NULL!	#NULL!	#NULL!	#NULL!	1	1	36	1	1	127	71	56	2	25.8	#NULL!	7.2	104	#NULL!	1.1	195	100	54	105	43	4.60517
2	#NULL!	#NULL!	#NULL!	#NULL!	1	1	32	2	1	140	86	54	2	37.2	#NULL!	8.2	160	#NULL!	0.8	216	142	57	119	42	4.95583
2	#NULL!	#NULL!	#NULL!	#NULL!	1	1	43	1	1	114	60	54	1	29.5	#NULL!	6.9	105	#NULL!	1.2	182	102	63	87	42.7	4.62497
2	#NULL!	#NULL!	#NULL!	#NULL!	1	1	70	1	1	123	61	62	1	22.4	#NULL!	8.8	180	#NULL!	1	189	64	72	82	44.1	4.15888
2	#NULL!	#NULL!	#NULL!	#NULL!	1	1	56	2	1	180	90	90	2	39.5	#NULL!	8.9	197	#NULL!	0.8	159	114	54	72	39.1	4.7362
2	#NULL!	#NULL!	#NULL!	#NULL!	1	1	39	1	1	120	88	32	1	27.3	#NULL!	11.3	199	#NULL!	1.2	220	305	44	120	48.5	5.72031
2	#NULL!	#NULL!	#NULL!	#NULL!	1	1	57	2	1	128	74	54	2	27.1	#NULL!	7.2	129	#NULL!	0.9	149	182	53	63	42.3	5.20401
2	#NULL!	#NULL!	#NULL!	#NULL!	1	1	67	2	1	111	61	50	2	20.7	#NULL!	5.8	126	#NULL!	0.8	166	126	33	88	34.2	4.83628
2	#NULL!	#NULL!	#NULL!	#NULL!	1	1	50	1	1	156	106	50	1	26.3	#NULL!	6.3	130	#NULL!	1.5	221	164	56	121	44.5	5.09987
2	#NULL!	#NULL!	#NULL!	#NULL!	1	1	69	1	1	130	75	55	2	25.9	#NULL!	11.7	227	#NULL!	1.1	202	104	54	120	48.6	4.64439
2	#NULL!	#NULL!	#NULL!	#NULL!	1	1	68	1	1	149	74	75	2	25	#NULL!	6.9	130	#NULL!	1	163	72	39	96	38.2	4.27667
2	#NULL!	#NULL!	#NULL!	#NULL!	1	1	43	1	1	149	93	56	1	27.6	#NULL!	6.6	128	#NULL!	1.2	271	143	60	154	50.9	4.96284
2	#NULL!	#NULL!	#NULL!	#NULL!	1	1	61	1	1	106	67	39	1	24.7	#NULL!	7.5	83	#NULL!	1	188	136	32	114	45.5	4.91265
2	#NULL!	#NULL!	#NULL!	#NULL!	1	1	67	2	1	116	53	63	2	24.4	#NULL!	8.9	209	#NULL!	0.8	199	76	57	109	40.9	4.33073
2	#NULL!	#NULL!	#NULL!	#NULL!	1	1	48	1	1	116	77	39	1	23.5	#NULL!	6.1	112	#NULL!	1	136	113	50	58	47.1	4.72739
2	#NULL!	#NULL!	#NULL!	#NULL!	1	1	56	1	1	105	67	38	2	26	#NULL!	7.4	158	#NULL!	1.1	177	127	47	98	44.9	4.84419
2	#NULL!	#NULL!	#NULL!	#NULL!	1	1	49	1	1	115	78	37	1	19.4	#NULL!	9.8	169	#NULL!	1.2	215	134	44	125	45.9	4.89784
2	#NULL!	#NULL!	#NULL!	#NULL!	1	1	71	1	1	114	67	47	1	25.7	#NULL!	6.5	117	#NULL!	1	214	226	46	118	45	5.42053
2	#NULL!	#NULL!	#NULL!	#NULL!	1	1	54	1	1	95	55	40	1	17.2	#NULL!	14.3	369	#NULL!	1.9	302	164	82	166	42.3	5.09987
2	#NULL!	#NULL!	#NULL!	#NULL!	1	1	51	2	1	143	80	63	2	23.3	#NULL!	6.7	129	#NULL!	0.8	204	174	43	118	41.5	5.15906
2	#NULL!	#NULL!	#NULL!	#NULL!	1	1	70	1	1	115	65	50	1	25.1	#NULL!	6.9	77	#NULL!	1.1	168	162	65	72	46	5.0876
2	#NULL!	#NULL!	#NULL!	#NULL!	1	1	54	1	1	122	83	39	1	25.6	#NULL!	8.5	186	#NULL!	1.2	230	159	37	136	52.3	5.0689
2	#NULL!	#NULL!	#NULL!	#NULL!	1	1	62	1	1	119	67	52	1	23.4	#NULL!	7.4	127	#NULL!	1	181	69	57	97	46	4.23411
2	#NULL!	#NULL!	#NULL!	#NULL!	1	1	52	1	1	134	81	53	1	25.4	#NULL!	6.6	140	#NULL!	1.2	180	110	44	106	45.8	4.70048
2	#NULL!	#NULL!	#NULL!	#NULL!	1	1	53	2	1	129	69	60	2	21.7	#NULL!	6.7	106	#NULL!	0.8	207	108	58	117	40.4	4.68213
2	#NULL!	#NULL!	#NULL!	#NULL!	1	1	50	2	1	143	81	62	2	26.3	#NULL!	5.1	80	#NULL!	0.8	165	167	41	84	35.5	5.11799
2	#NULL!	#NULL!	#NULL!	#NULL!	1	1	48	1	1	113	86	27	1	22.1	#NULL!	6.5	111	#NULL!	1.1	184	100	52	100	50.6	4.60517
2	#NULL!	#NULL!	#NULL!	#NULL!	1	1	44	1	1	130	73	57	1	22.1	#NULL!	10.9	227	#NULL!	1.1	240	700	43	85	48.4	6.55108
2	#NULL!	#NULL!	#NULL!	#NULL!	1	1	48	1	1	124	76	48	1	20.8	#NULL!	6.2	132	#NULL!	1	175	100	43	96	45	4.60517
2	#NULL!	#NULL!	#NULL!	#NULL!	1	1	32	1	1	171	92	79	1	32.2	#NULL!	6.6	135	#NULL!	1.1	203	241	38	115	45.1	5.4848
2	#NULL!	#NULL!	#NULL!	#NULL!	1	1	54	2	1	123	84	39	2	23.7	#NULL!	7.6	125	#NULL!	0.6	173	154	57	79	40.8	5.03695
2	#NULL!	#NULL!	#NULL!	#NULL!	1	1	60	1	1	136	85	51	1	25.7	#NULL!	6.6	129	#NULL!	1.3	186	82	55	98	56.8	4.40672
2	#NULL!	#NULL!	#NULL!	#NULL!	1	1	67	1	1	132	73	59	1	25.7	#NULL!	7.1	137	#NULL!	1	206	93	51	118	42.8	4.5326
2	#NULL!	#NULL!	#NULL!	#NULL!	1	1	60	2	1	118	79	39	2	17.5	#NULL!	6.8	122	#NULL!	1.2	206	145	68	106	39.6	4.97673
2	#NULL!	#NULL!	#NULL!	#NULL!	1	1	48	1	1	138	77	61	1	26.1	#NULL!	7.4	117	#NULL!	1.3	172	200	38	96	47.1	5.29832
2	#NULL!	#NULL!	#NULL!	#NULL!	1	1	30	1	1	161	81	80	1	35.9	#NULL!	8.2	173	#NULL!	1.1	185	362	34	100	49.5	5.89164
2	#NULL!	#NULL!	#NULL!	#NULL!	1	1	43	1	1	103	59	44	1	25	#NULL!	7.1	141	#NULL!	1.1	177	258	50	80	44.7	5.55296
2	#NULL!	#NULL!	#NULL!	#NULL!	1	1	54	1	1	159	99	60	1	28.8	#NULL!	6.8	135	#NULL!	1.1	195	74	50	110	47.9	4.30407
2	#NULL!	#NULL!	#NULL!	#NULL!	1	1	64	1	1	134	75	59	1	20.4	#NULL!	5.9	78	#NULL!	1.1	185	52	70	91	48	3.95124
2	#NULL!	#NULL!	#NULL!	#NULL!	1	1	53	1	1	143	87	56	1	27.6	#NULL!	5.8	126	#NULL!	1.2	141	101	58	60	46.4	4.61512
2	#NULL!	#NULL!	#NULL!	#NULL!	1	1	42	2	1	120	74	46	2	24.3	#NULL!	10.5	241	#NULL!	1	189	84	51	98	42.6	4.43082
2	#NULL!	#NULL!	#NULL!	#NULL!	1	1	59	2	1	110	63	47	2	24.3	#NULL!	7.1	130	#NULL!	0.9	219	183	53	119	41.9	5.20949
2	#NULL!	#NULL!	#NULL!	#NULL!	1	1	57	1	1	117	83	34	2	23	#NULL!	6.7	118	#NULL!	1.3	175	72	67	79	40.4	4.27667
2	#NULL!	#NULL!	#NULL!	#NULL!	1	1	52	1	1	124	72	52	1	29.3	#NULL!	7	131	#NULL!	1	163	121	40	86	42.2	4.79579
2	#NULL!	#NULL!	#NULL!	#NULL!	1	1	59	2	1	129	78	51	2	24.4	#NULL!	8.2	209	#NULL!	1.1	235	128	58	140	39.9	4.85203
2	#NULL!	#NULL!	#NULL!	#NULL!	1	1	49	2	1	131	83	48	2	25.9	#NULL!	10.1	206	#NULL!	0.7	242	179	49	138	45.5	5.18739
2	#NULL!	#NULL!	#NULL!	#NULL!	1	1	63	1	1	120	76	44	2	22.8	#NULL!	6.7	109	#NULL!	1.1	252	76	68	138	46.3	4.33073
2	#NULL!	#NULL!	#NULL!	#NULL!	1	1	53	1	1	129	70	59	1	22.1	#NULL!	7	149	#NULL!	1.1	247	107	56	149	48.3	4.67283
2	#NULL!	#NULL!	#NULL!	#NULL!	1	1	51	2	1	136	84	52	2	23.3	#NULL!	10.6	148	#NULL!	1	229	189	48	128	44	5.24175
2	#NULL!	#NULL!	#NULL!	#NULL!	1	1	38	1	1	121	79	42	1	30.6	#NULL!	6.6	131	#NULL!	1.1	150	408	36	64	48.2	6.01127
2	#NULL!	#NULL!	#NULL!	#NULL!	1	1	54	1	1	115	67	48	2	28.6	#NULL!	7.9	156	#NULL!	1.2	304	222	47	190	46.2	5.40268
2	#NULL!	#NULL!	#NULL!	#NULL!	1	1	70	1	1	133	63	70	1	23.2	#NULL!	6.6	92	#NULL!	1.2	151	127	50	68	40.8	4.84419
2	#NULL!	#NULL!	#NULL!	#NULL!	1	1	41	1	1	113	76	37	1	30.8	#NULL!	8.6	212	#NULL!	1.2	177	290	30	89	47.4	5.66988
2	#NULL!	#NULL!	#NULL!	#NULL!	1	1	51	2	1	99	56	43	2	20.9	#NULL!	6.5	137	#NULL!	0.9	212	61	53	126	44	4.11087
2	#NULL!	#NULL!	#NULL!	#NULL!	1	1	53	1	1	135	71	64	1	25.4	#NULL!	8.3	176	#NULL!	1.1	216	278	52	112	46.1	5.62762
2	#NULL!	#NULL!	#NULL!	#NULL!	1	1	59	1	1	100	57	43	1	22.3	#NULL!	7	122	#NULL!	1.2	179	79	42	102	47.1	4.36945
2	#NULL!	#NULL!	#NULL!	#NULL!	1	1	57	1	1	92	59	33	1	18.6	#NULL!	6.3	87	#NULL!	1	159	67	63	72	43.6	4.20469
2	#NULL!	#NULL!	#NULL!	#NULL!	1	1	47	1	1	136	81	55	1	23.6	#NULL!	9.5	180	#NULL!	1.2	256	117	80	130	45	4.76217
2	#NULL!	#NULL!	#NULL!	#NULL!	1	1	61	1	1	110	64	46	2	21.5	#NULL!	6.9	147	#NULL!	1.2	174	54	57	96	45.9	3.98898
2	#NULL!	#NULL!	#NULL!	#NULL!	1	1	73	1	1	141	56	85	1	24.3	#NULL!	7	104	#NULL!	1.3	278	313	48	160	45.4	5.7462
2	#NULL!	#NULL!	#NULL!	#NULL!	1	1	48	1	1	119	79	40	1	22.4	#NULL!	6.6	123	#NULL!	1	184	340	43	92	45.9	5.82895
2	#NULL!	#NULL!	#NULL!	#NULL!	1	1	59	2	1	131	73	58	2	22.5	#NULL!	7.1	116	#NULL!	0.9	188	757	36	58	39.4	6.62936
2	#NULL!	#NULL!	#NULL!	#NULL!	1	1	49	1	1	90	59	31	1	21.1	#NULL!	10.1	248	#NULL!	1	206	68	43	126	41.7	4.21951
2	#NULL!	#NULL!	#NULL!	#NULL!	1	1	69	2	1	118	69	49	1	23.2	#NULL!	#NULL!	105	#NULL!	0.9	151	119	47	76	38.9	4.77912
2	#NULL!	#NULL!	#NULL!	#NULL!	1	1	34	2	1	115	65	50	2	27.3	#NULL!	#NULL!	243	#NULL!	0.8	323	258	55	203	44.9	5.55296
2	#NULL!	#NULL!	#NULL!	#NULL!	1	1	53	1	1	113	74	39	1	26.2	#NULL!	7.1	147	#NULL!	1.2	223	150	71	110	50.7	5.01064
2	#NULL!	#NULL!	#NULL!	#NULL!	1	1	44	1	1	95	63	32	1	25.4	#NULL!	8.4	181	#NULL!	0.9	245	175	44	140	45.5	5.16479
2	#NULL!	#NULL!	#NULL!	#NULL!	1	1	68	1	1	137	72	65	1	23	#NULL!	7.5	151	#NULL!	1.2	191	180	48	95	46.2	5.19296
2	#NULL!	#NULL!	#NULL!	#NULL!	1	1	62	1	1	111	71	40	2	27.9	#NULL!	9	138	#NULL!	1.4	189	157	52	97	44.1	5.05625
2	#NULL!	#NULL!	#NULL!	#NULL!	1	1	40	1	1	118	73	45	1	19.3	#NULL!	11.6	315	#NULL!	1	236	130	51	137	45.5	4.86753
2	#NULL!	#NULL!	#NULL!	#NULL!	1	1	57	1	1	132	88	44	2	24.9	#NULL!	#NULL!	161	#NULL!	1.2	213	220	51	116	48.3	5.39363
2	#NULL!	#NULL!	#NULL!	#NULL!	1	1	47	1	1	121	70	51	1	29.5	#NULL!	7.7	122	#NULL!	1.3	194	155	55	99	47.2	5.04343
2	#NULL!	#NULL!	#NULL!	#NULL!	1	1	46	1	1	102	63	39	1	23.6	#NULL!	8.3	173	#NULL!	1.1	174	100	53	86	45.6	4.60517
2	#NULL!	#NULL!	#NULL!	#NULL!	1	1	40	1	1	101	72	29	1	23.8	#NULL!	7.8	130	#NULL!	1.2	150	79	56	71	47.4	4.36945
2	#NULL!	#NULL!	#NULL!	#NULL!	1	1	55	1	1	118	64	54	1	22.3	#NULL!	8.3	205	#NULL!	0.9	173	141	42	94	41.9	4.94876
2	#NULL!	#NULL!	#NULL!	#NULL!	1	1	52	1	1	123	78	45	1	26.4	#NULL!	6.4	105	#NULL!	1.2	198	151	40	118	43.3	5.01728
2	#NULL!	#NULL!	#NULL!	#NULL!	1	1	45	1	1	141	80	61	1	29.1	#NULL!	5.7	99	#NULL!	1.1	203	551	41	89	46.1	6.31173
2	#NULL!	#NULL!	#NULL!	#NULL!	1	1	48	1	1	131	74	57	1	25.7	#NULL!	9	149	#NULL!	1.5	243	145	55	141	45.1	4.97673
2	#NULL!	#NULL!	#NULL!	#NULL!	1	1	63	1	1	126	73	53	1	26.6	#NULL!	7	117	#NULL!	1	197	133	44	114	44.4	4.89035
2	#NULL!	#NULL!	#NULL!	#NULL!	1	1	49	1	1	139	88	51	1	28.7	#NULL!	7.6	166	#NULL!	0.9	163	234	46	78	43.4	5.45532
2	#NULL!	#NULL!	#NULL!	#NULL!	1	1	65	2	1	101	67	34	1	28.8	#NULL!	7.9	113	#NULL!	0.9	184	202	53	93	40.6	5.30827
2	#NULL!	#NULL!	#NULL!	#NULL!	1	1	39	1	1	114	73	41	1	#NULL!	#NULL!	6.8	147	#NULL!	1.4	230	154	40	143	48.1	5.03695
2	#NULL!	#NULL!	#NULL!	#NULL!	1	1	57	1	1	112	62	50	1	27.1	#NULL!	10.2	212	#NULL!	1	233	155	64	122	50.4	5.04343
2	#NULL!	#NULL!	#NULL!	#NULL!	1	1	65	1	1	157	75	82	1	20.9	#NULL!	7.1	136	#NULL!	1.1	149	67	63	60	45.8	4.20469
2	#NULL!	#NULL!	#NULL!	#NULL!	1	1	52	2	1	132	84	48	2	25.1	#NULL!	7.8	147	#NULL!	0.8	207	163	35	129	39.6	5.09375
2	#NULL!	#NULL!	#NULL!	#NULL!	1	1	56	1	1	123	74	49	2	26.9	#NULL!	10.5	124	#NULL!	1	174	143	53	89	44.6	4.96284
2	#NULL!	#NULL!	#NULL!	#NULL!	1	1	47	1	1	130	82	48	1	26.6	#NULL!	9.1	212	#NULL!	0.9	190	76	78	88	47.1	4.33073
2	#NULL!	#NULL!	#NULL!	#NULL!	1	1	48	1	1	138	88	50	1	27.4	#NULL!	8.1	174	#NULL!	1	165	81	71	70	46.4	4.39445
2	#NULL!	#NULL!	#NULL!	#NULL!	1	1	62	2	1	133	66	67	2	32.2	#NULL!	#NULL!	116	#NULL!	0.9	193	112	44	105	43.2	4.7185
2	#NULL!	#NULL!	#NULL!	#NULL!	1	1	57	2	1	117	61	56	2	25.1	#NULL!	#NULL!	85	#NULL!	1	245	137	43	156	38.2	4.91998
2	#NULL!	#NULL!	#NULL!	#NULL!	1	1	62	2	1	132	78	54	2	31.5	#NULL!	6.4	95	#NULL!	0.8	190	80	70	90	39	4.38203
2	#NULL!	#NULL!	#NULL!	#NULL!	1	1	44	1	1	120	70	50	1	23.9	#NULL!	6.2	97	#NULL!	1	171	60	62	82	45.2	4.09434
2	#NULL!	#NULL!	#NULL!	#NULL!	1	1	54	1	1	130	89	41	1	25.1	#NULL!	#NULL!	135	#NULL!	1.1	222	181	71	116	47.8	5.1985
2	#NULL!	#NULL!	#NULL!	#NULL!	1	1	57	1	1	134	81	53	1	25.8	#NULL!	7.8	158	#NULL!	1.1	227	161	58	127	46.8	5.0814
2	#NULL!	#NULL!	#NULL!	#NULL!	1	1	37	2	1	119	71	48	2	19.3	#NULL!	6.9	164	#NULL!	0.9	200	489	40	93	42.8	6.19236
2	#NULL!	#NULL!	#NULL!	#NULL!	1	1	53	1	1	135	84	51	2	29.8	#NULL!	8	113	#NULL!	1.1	207	223	50	112	39.9	5.40717
2	#NULL!	#NULL!	#NULL!	#NULL!	1	1	50	1	1	109	71	38	1	22.1	#NULL!	5.8	98	#NULL!	1.3	170	62	57	82	38.8	4.12713
2	#NULL!	#NULL!	#NULL!	#NULL!	1	1	49	1	1	121	76	45	2	23.4	#NULL!	7.6	106	#NULL!	1.1	131	111	45	59	44.1	4.70953
2	#NULL!	#NULL!	#NULL!	#NULL!	1	1	50	1	1	110	71	39	1	27.9	#NULL!	9.1	180	#NULL!	1	214	218	41	127	50.4	5.3845
2	#NULL!	#NULL!	#NULL!	#NULL!	1	1	54	1	1	141	70	71	1	26.3	#NULL!	5.2	128	#NULL!	1.1	169	88	47	93	40.1	4.47734
2	#NULL!	#NULL!	#NULL!	#NULL!	1	1	70	1	1	158	79	79	1	25	#NULL!	8	154	#NULL!	1.1	168	192	48	84	42.1	5.2575
2	#NULL!	#NULL!	#NULL!	#NULL!	1	1	47	1	1	112	61	51	1	26.1	#NULL!	8	142	#NULL!	1.2	196	334	44	99	56.4	5.81114
2	#NULL!	#NULL!	#NULL!	#NULL!	1	1	55	1	1	111	70	41	1	22.1	#NULL!	5.9	99	#NULL!	1	192	129	37	112	47.2	4.85981
2	#NULL!	#NULL!	#NULL!	#NULL!	1	1	47	1	1	115	68	47	1	23.2	#NULL!	6.7	136	#NULL!	1.1	207	342	31	112	43.9	5.83481
2	#NULL!	#NULL!	#NULL!	#NULL!	1	1	61	1	1	124	78	46	2	28.8	#NULL!	7.4	124	#NULL!	1	157	112	44	86	41.3	4.7185
2	#NULL!	#NULL!	#NULL!	#NULL!	1	1	57	1	1	125	88	37	2	25.9	#NULL!	8	148	#NULL!	1.5	178	109	62	82	50.3	4.69135
2	#NULL!	#NULL!	#NULL!	#NULL!	1	1	58	1	1	104	70	34	1	24.2	#NULL!	6.6	130	#NULL!	1.3	248	236	54	143	49.7	5.46383
2	#NULL!	#NULL!	#NULL!	#NULL!	1	1	70	2	1	117	57	60	2	23.6	#NULL!	12.3	134	#NULL!	0.9	159	127	53	72	41.9	4.84419
2	#NULL!	#NULL!	#NULL!	#NULL!	1	1	69	2	1	141	67	74	2	24.2	#NULL!	6.5	107	#NULL!	0.8	251	42	69	147	38.2	3.73767
2	#NULL!	#NULL!	#NULL!	#NULL!	1	1	52	2	1	115	61	54	2	23.1	#NULL!	6.5	126	#NULL!	0.8	196	179	50	100	41.5	5.18739
2	#NULL!	#NULL!	#NULL!	#NULL!	1	1	47	1	1	125	79	46	2	27.2	#NULL!	8.1	194	#NULL!	0.9	167	191	56	74	51.3	5.25227
2	#NULL!	#NULL!	#NULL!	#NULL!	1	1	57	1	1	116	73	43	1	25.6	#NULL!	6.3	116	#NULL!	1.1	133	205	31	63	49.9	5.32301
2	#NULL!	#NULL!	#NULL!	#NULL!	1	1	48	1	1	128	85	43	1	30.1	#NULL!	7.6	136	#NULL!	1.3	220	174	57	115	49.1	5.15906
2	#NULL!	#NULL!	#NULL!	#NULL!	1	1	65	1	1	129	63	66	1	21.1	#NULL!	5.4	88	#NULL!	1	177	77	52	95	39.5	4.34381
2	#NULL!	#NULL!	#NULL!	#NULL!	1	1	60	1	1	142	82	60	2	23.2	#NULL!	6.6	88	#NULL!	1.3	125	43	47	61	44.8	3.7612
2	#NULL!	#NULL!	#NULL!	#NULL!	1	1	66	1	1	118	65	53	1	26.4	#NULL!	7	90	#NULL!	1	119	138	45	45	37.2	4.92725
2	#NULL!	#NULL!	#NULL!	#NULL!	1	1	45	1	1	130	73	57	2	23.4	#NULL!	7.3	160	#NULL!	1.1	174	69	69	85	46.3	4.23411
2	#NULL!	#NULL!	#NULL!	#NULL!	1	1	46	1	1	125	67	58	2	23.4	#NULL!	7.3	143	#NULL!	1.1	197	78	71	97	45.2	4.35671
2	#NULL!	#NULL!	#NULL!	#NULL!	1	1	44	1	1	124	84	40	1	25.5	#NULL!	6.1	118	#NULL!	1.1	245	688	61	101	46.6	6.53379
2	#NULL!	#NULL!	#NULL!	#NULL!	1	1	55	2	1	96	66	30	2	17.6	#NULL!	11.1	271	#NULL!	0.8	176	62	52	92	36.8	4.12713
2	#NULL!	#NULL!	#NULL!	#NULL!	1	1	72	2	1	121	63	58	1	30.4	#NULL!	7.6	141	#NULL!	1.6	247	131	47	158	31.1	4.8752
2	#NULL!	#NULL!	#NULL!	#NULL!	1	1	45	1	1	110	66	44	1	23	#NULL!	11.9	182	#NULL!	1.2	239	77	53	142	46.8	4.34381
2	#NULL!	#NULL!	#NULL!	#NULL!	1	1	47	1	1	128	68	60	1	29.5	#NULL!	7.9	130	#NULL!	1.1	161	413	53	60	42.8	6.02345
2	#NULL!	#NULL!	#NULL!	#NULL!	1	1	62	2	1	120	74	46	2	23.8	#NULL!	6.2	79	#NULL!	0.9	166	570	32	37	44.6	6.34564
2	#NULL!	#NULL!	#NULL!	#NULL!	1	1	47	2	1	115	68	47	2	21.5	#NULL!	10.9	270	#NULL!	0.8	212	106	48	126	32.2	4.66344
2	#NULL!	#NULL!	#NULL!	#NULL!	1	1	58	1	1	116	74	42	1	21.1	#NULL!	9.7	234	#NULL!	1.2	232	183	36	147	43.8	5.20949
2	#NULL!	#NULL!	#NULL!	#NULL!	1	1	50	1	1	113	76	37	1	28.8	#NULL!	14.6	337	#NULL!	1.1	200	177	41	115	46.5	5.17615
2	#NULL!	#NULL!	#NULL!	#NULL!	1	1	59	1	1	127	77	50	1	25.3	#NULL!	5.9	131	#NULL!	1.1	234	106	63	133	48	4.66344
2	#NULL!	#NULL!	#NULL!	#NULL!	1	1	60	1	1	135	91	44	1	24.1	#NULL!	12.5	309	#NULL!	1.2	235	175	50	140	42.9	5.16479
2	#NULL!	#NULL!	#NULL!	#NULL!	1	1	61	1	1	119	77	42	1	24.5	#NULL!	5.7	80	#NULL!	1.1	188	84	53	98	44.7	4.43082
2	#NULL!	#NULL!	#NULL!	#NULL!	1	1	49	2	1	142	78	64	2	23.5	#NULL!	8	140	#NULL!	0.9	233	96	56	136	43.4	4.56435
2	#NULL!	#NULL!	#NULL!	#NULL!	1	1	52	1	1	122	78	44	1	24.9	#NULL!	8.1	125	#NULL!	1.1	168	239	45	81	47.3	5.47646
2	#NULL!	#NULL!	#NULL!	#NULL!	1	1	36	2	1	114	56	58	1	25.4	#NULL!	6.7	132	#NULL!	1.1	198	91	52	107	43.7	4.51086
2	#NULL!	#NULL!	#NULL!	#NULL!	1	1	65	1	1	113	71	42	1	25.6	#NULL!	7	105	#NULL!	1.1	172	154	48	92	44.9	5.03695
2	#NULL!	#NULL!	#NULL!	#NULL!	1	1	62	1	1	100	62	38	1	23.3	#NULL!	7.1	137	#NULL!	0.9	178	105	41	94	37.1	4.65396
2	#NULL!	#NULL!	#NULL!	#NULL!	1	1	56	1	1	102	55	47	1	27.2	#NULL!	#NULL!	110	#NULL!	1	216	131	59	118	41.2	4.8752
2	#NULL!	#NULL!	#NULL!	#NULL!	1	1	74	2	1	90	58	32	2	20.9	#NULL!	9.3	173	#NULL!	0.9	191	123	49	102	39.3	4.81218
2	#NULL!	#NULL!	#NULL!	#NULL!	1	1	51	1	1	106	61	45	1	27.3	#NULL!	6.7	117	#NULL!	1.1	183	85	51	102	43	4.44265
2	#NULL!	#NULL!	#NULL!	#NULL!	1	1	52	1	1	118	77	41	1	27.4	#NULL!	6.6	129	#NULL!	1.2	167	88	47	89	41.6	4.47734
2	#NULL!	#NULL!	#NULL!	#NULL!	1	1	58	2	1	125	61	64	2	25	#NULL!	7.1	144	#NULL!	0.9	313	201	43	202	42.2	5.3033
2	#NULL!	#NULL!	#NULL!	#NULL!	1	1	46	2	1	128	76	52	2	24.2	#NULL!	6.2	89	#NULL!	0.8	146	179	61	61	36	5.18739
2	#NULL!	#NULL!	#NULL!	#NULL!	1	1	67	2	1	119	63	56	2	20	#NULL!	12.2	249	#NULL!	1	207	101	66	109	41	4.61512
2	#NULL!	#NULL!	#NULL!	#NULL!	1	1	63	1	1	111	63	48	2	27.7	#NULL!	6.4	120	#NULL!	1.3	218	48	41	133	39.9	3.8712
2	#NULL!	#NULL!	#NULL!	#NULL!	1	1	53	2	1	151	89	62	2	24	#NULL!	7.6	109	#NULL!	1.1	205	111	50	115	36.6	4.70953
2	#NULL!	#NULL!	#NULL!	#NULL!	1	1	52	1	1	120	81	39	1	26.7	#NULL!	7.7	149	#NULL!	1.1	202	423	44	94	44.6	6.04737
2	#NULL!	#NULL!	#NULL!	#NULL!	1	1	52	1	1	121	73	48	1	25	#NULL!	5.8	96	#NULL!	0.9	158	262	33	80	45.5	5.56834
2	#NULL!	#NULL!	#NULL!	#NULL!	1	1	59	2	1	124	85	39	2	28.9	#NULL!	7.6	163	#NULL!	0.8	313	231	52	196	43.7	5.44242
2	#NULL!	#NULL!	#NULL!	#NULL!	1	1	42	2	1	108	61	47	2	24.5	#NULL!	9.7	199	#NULL!	0.8	225	181	36	139	33.2	5.1985
2	#NULL!	#NULL!	#NULL!	#NULL!	1	1	46	1	1	134	86	48	2	30.5	#NULL!	7	131	#NULL!	1.3	161	186	40	81	46.9	5.22575
2	#NULL!	#NULL!	#NULL!	#NULL!	1	1	47	1	1	147	94	53	2	30.4	#NULL!	7	160	#NULL!	1.3	150	109	41	77	46.4	4.69135
2	#NULL!	#NULL!	#NULL!	#NULL!	1	1	80	1	1	121	60	61	1	21.1	#NULL!	6.6	99	#NULL!	0.9	147	121	40	78	45.6	4.79579
2	#NULL!	#NULL!	#NULL!	#NULL!	1	1	52	2	1	126	71	55	1	16.8	#NULL!	12.3	284	#NULL!	0.9	180	131	45	96	41.3	4.8752
2	#NULL!	#NULL!	#NULL!	#NULL!	1	1	57	1	1	124	60	64	1	23.9	#NULL!	7.4	150	#NULL!	1	198	124	50	110	44.2	4.82028
2	#NULL!	#NULL!	#NULL!	#NULL!	1	1	49	1	1	118	81	37	1	24.5	#NULL!	11.9	265	#NULL!	1	212	68	51	126	47.4	4.21951
2	#NULL!	#NULL!	#NULL!	#NULL!	1	1	62	2	1	127	75	52	2	25.1	#NULL!	6.6	103	#NULL!	0.8	205	85	55	118	40.1	4.44265
2	#NULL!	#NULL!	#NULL!	#NULL!	1	1	47	1	1	109	65	44	1	24	#NULL!	6.1	118	#NULL!	1	214	73	57	124	43.7	4.29046
2	#NULL!	#NULL!	#NULL!	#NULL!	1	1	49	1	1	112	82	30	1	27.4	#NULL!	8.5	135	#NULL!	1.2	200	197	37	119	47.7	5.2832
2	#NULL!	#NULL!	#NULL!	#NULL!	1	1	72	2	1	142	86	56	2	29.2	#NULL!	7.5	161	#NULL!	1.3	162	47	56	77	40.3	3.85015
2	#NULL!	#NULL!	#NULL!	#NULL!	1	1	54	1	1	91	65	26	1	29	#NULL!	8.1	162	#NULL!	1.7	186	356	44	87	44.6	5.87493
2	#NULL!	#NULL!	#NULL!	#NULL!	1	1	48	1	1	119	73	46	1	24.5	#NULL!	6.4	108	#NULL!	1.2	205	105	60	110	48.5	4.65396
2	#NULL!	#NULL!	#NULL!	#NULL!	1	1	49	1	1	113	81	32	1	24.7	#NULL!	7.1	125	#NULL!	1.1	198	113	52	108	46.7	4.72739
2	#NULL!	#NULL!	#NULL!	#NULL!	1	1	58	2	1	137	81	56	2	26.8	#NULL!	6.4	137	#NULL!	0.9	222	179	51	126	39.4	5.18739
2	#NULL!	#NULL!	#NULL!	#NULL!	1	1	53	1	1	126	91	35	1	27.3	#NULL!	6	92	#NULL!	1.5	184	65	41	113	43.2	4.17439
2	#NULL!	#NULL!	#NULL!	#NULL!	1	1	60	1	1	106	60	46	1	24.4	#NULL!	6.4	70	#NULL!	1.3	237	117	44	151	45.5	4.76217
2	#NULL!	#NULL!	#NULL!	#NULL!	1	1	61	1	1	116	81	35	1	24.4	#NULL!	6	90	#NULL!	1.2	183	284	37	90	47	5.64897
2	#NULL!	#NULL!	#NULL!	#NULL!	1	1	35	1	1	98	62	36	1	21	#NULL!	8.3	127	#NULL!	1	199	121	64	102	45.2	4.79579
2	#NULL!	#NULL!	#NULL!	#NULL!	1	1	48	1	1	91	56	35	1	23.4	#NULL!	8.9	95	#NULL!	1.1	228	115	37	143	44.6	4.74493
2	#NULL!	#NULL!	#NULL!	#NULL!	1	1	62	1	1	175	88	87	2	31.8	#NULL!	6	139	#NULL!	0.9	174	76	45	96	41.8	4.33073
2	#NULL!	#NULL!	#NULL!	#NULL!	1	1	75	1	1	130	70	60	2	28.1	#NULL!	7.8	169	#NULL!	1.2	204	111	39	127	38.6	4.70953
2	#NULL!	#NULL!	#NULL!	#NULL!	1	1	40	1	1	135	80	55	1	26.9	#NULL!	6.5	140	#NULL!	1.1	200	151	48	132	45.3	5.01728
2	#NULL!	#NULL!	#NULL!	#NULL!	1	1	36	1	1	113	76	37	1	23.8	#NULL!	7.3	130	#NULL!	1.1	209	166	45	117	42.8	5.11199
2	#NULL!	#NULL!	#NULL!	#NULL!	1	1	71	1	1	131	66	65	2	32.5	#NULL!	6.1	63	#NULL!	2	115	81	47	45	34.8	4.39445
2	#NULL!	#NULL!	#NULL!	#NULL!	1	1	64	2	1	130	82	48	1	29.8	#NULL!	6.4	97	#NULL!	0.9	169	151	50	85	44.1	5.01728
2	#NULL!	#NULL!	#NULL!	#NULL!	1	1	37	1	1	136	88	48	1	22.8	#NULL!	5.7	112	#NULL!	1.2	175	111	33	105	47	4.70953
2	#NULL!	#NULL!	#NULL!	#NULL!	1	1	38	1	1	118	75	43	1	22.3	#NULL!	5.4	103	#NULL!	1.2	173	140	43	93	49.6	4.94164
2	#NULL!	#NULL!	#NULL!	#NULL!	1	1	44	1	1	125	72	53	1	23.2	#NULL!	6.4	146	#NULL!	0.9	244	239	52	140	50	5.47646
2	#NULL!	#NULL!	#NULL!	#NULL!	1	1	64	1	1	125	74	51	1	23.2	#NULL!	8.4	148	#NULL!	1	192	135	69	89	46.8	4.90527
2	#NULL!	#NULL!	#NULL!	#NULL!	1	1	55	1	1	137	77	60	1	25.8	#NULL!	6.6	130	#NULL!	1.1	238	230	49	133	46.5	5.43808
2	#NULL!	#NULL!	#NULL!	#NULL!	1	1	59	2	1	142	69	73	2	26.3	#NULL!	7.3	127	#NULL!	0.9	232	92	63	129	41.7	4.52179
2	#NULL!	#NULL!	#NULL!	#NULL!	1	1	59	1	1	122	66	56	2	26.6	#NULL!	6.4	114	#NULL!	7.6	130	151	41	53	32.7	5.01728
2	#NULL!	#NULL!	#NULL!	#NULL!	1	1	34	1	1	123	64	59	1	31.9	#NULL!	8.9	187	#NULL!	1.1	190	126	42	113	46.5	4.83628
2	#NULL!	#NULL!	#NULL!	#NULL!	1	1	49	1	1	127	78	49	1	24.7	#NULL!	6.9	122	#NULL!	1	180	195	38	104	47.6	5.273
2	#NULL!	#NULL!	#NULL!	#NULL!	1	1	40	1	1	111	70	41	1	30.4	#NULL!	7.4	119	#NULL!	1.1	183	137	44	99	45.3	4.91998
2	#NULL!	#NULL!	#NULL!	#NULL!	1	1	52	2	1	99	61	38	2	25.1	#NULL!	8.5	163	#NULL!	1	246	75	54	149	38.2	4.31749
2	#NULL!	#NULL!	#NULL!	#NULL!	1	1	55	2	1	100	62	38	2	22.8	#NULL!	6.3	111	#NULL!	0.8	160	143	33	91	39.5	4.96284
2	#NULL!	#NULL!	#NULL!	#NULL!	1	1	72	1	1	156	70	86	1	21.6	#NULL!	7	127	#NULL!	1.2	140	61	51	65	40.6	4.11087
2	#NULL!	#NULL!	#NULL!	#NULL!	1	1	61	1	1	185	99	86	1	24.3	#NULL!	7.8	140	#NULL!	1.2	167	103	44	92	41.8	4.63473
2	#NULL!	#NULL!	#NULL!	#NULL!	1	1	62	1	1	174	84	90	1	24.3	#NULL!	8.7	131	#NULL!	1.3	175	100	42	101	43.8	4.60517
2	#NULL!	#NULL!	#NULL!	#NULL!	1	1	49	1	1	120	70	50	1	27.2	#NULL!	9.3	200	#NULL!	1	173	123	40	100	45.4	4.81218
2	#NULL!	#NULL!	#NULL!	#NULL!	1	1	56	2	1	126	74	52	2	28.7	#NULL!	7.6	147	#NULL!	1	256	102	74	143	44.6	4.62497
2	#NULL!	#NULL!	#NULL!	#NULL!	1	1	72	1	1	124	61	63	1	27	#NULL!	6.5	127	#NULL!	1	238	202	56	133	44.3	5.30827
2	#NULL!	#NULL!	#NULL!	#NULL!	1	1	67	2	1	110	67	43	2	25.7	#NULL!	8.9	159	#NULL!	0.9	246	124	78	123	44.2	4.82028
2	#NULL!	#NULL!	#NULL!	#NULL!	1	1	37	1	1	104	73	31	1	31.7	#NULL!	6.4	127	#NULL!	1.1	140	90	41	75	45.1	4.49981
2	#NULL!	#NULL!	#NULL!	#NULL!	1	1	38	1	1	113	69	44	1	33.1	#NULL!	8.6	166	#NULL!	1.1	206	163	41	119	42.3	5.09375
2	#NULL!	#NULL!	#NULL!	#NULL!	1	1	42	1	1	96	60	36	1	25.3	#NULL!	6.7	133	#NULL!	1.2	151	103	46	75	43	4.63473
2	#NULL!	#NULL!	#NULL!	#NULL!	1	1	68	2	1	110	65	45	2	25	#NULL!	8	152	#NULL!	0.9	199	180	38	115	42.7	5.19296
2	#NULL!	#NULL!	#NULL!	#NULL!	1	1	44	1	1	158	96	62	1	26.1	#NULL!	8.5	151	#NULL!	1.1	128	54	42	65	47.2	3.98898
2	#NULL!	#NULL!	#NULL!	#NULL!	1	1	58	2	1	111	80	31	2	29.9	#NULL!	6.3	135	#NULL!	0.9	190	244	37	108	44.6	5.49717
2	#NULL!	#NULL!	#NULL!	#NULL!	1	1	53	1	1	121	82	39	1	27.5	#NULL!	7.6	144	#NULL!	1.1	204	404	43	90	50.7	6.00141
2	#NULL!	#NULL!	#NULL!	#NULL!	1	1	42	1	1	101	70	31	1	18.2	#NULL!	6.1	99	#NULL!	1.1	133	111	43	61	45.5	4.70953
2	#NULL!	#NULL!	#NULL!	#NULL!	1	1	49	1	1	107	70	37	1	21.6	#NULL!	#NULL!	389	#NULL!	1.2	434	269	45	99	45.4	5.59471
2	#NULL!	#NULL!	#NULL!	#NULL!	1	1	45	1	1	120	71	49	1	30.1	#NULL!	8.7	173	#NULL!	1	268	157	43	163	47.1	5.05625
2	#NULL!	#NULL!	#NULL!	#NULL!	1	1	46	1	1	123	78	45	1	31.2	#NULL!	7.7	147	#NULL!	1.1	220	134	42	128	45.7	4.89784
2	#NULL!	#NULL!	#NULL!	#NULL!	1	1	62	2	1	154	85	69	2	26.1	#NULL!	6.6	88	#NULL!	0.9	142	160	46	57	40.4	5.07517
2	#NULL!	#NULL!	#NULL!	#NULL!	1	1	57	1	1	101	66	35	1	29.1	#NULL!	6	129	#NULL!	1.4	135	161	52	53	42.9	5.0814
2	#NULL!	#NULL!	#NULL!	#NULL!	1	1	40	2	1	113	71	42	2	22.8	#NULL!	6.1	99	#NULL!	0.9	169	113	34	102	40	4.72739
2	#NULL!	#NULL!	#NULL!	#NULL!	1	1	67	2	1	128	82	46	2	26.1	#NULL!	8	119	#NULL!	0.9	138	161	35	70	38.3	5.0814
2	#NULL!	#NULL!	#NULL!	#NULL!	1	1	49	1	1	119	85	34	1	29.1	#NULL!	5.7	140	#NULL!	1	204	70	80	96	44.2	4.2485
2	#NULL!	#NULL!	#NULL!	#NULL!	1	1	63	2	1	115	74	41	2	23.6	#NULL!	9.2	82	#NULL!	0.7	148	90	47	81	36.6	4.49981
2	#NULL!	#NULL!	#NULL!	#NULL!	1	1	41	1	2	99	57	42	1	22.7	#NULL!	9.4	198	#NULL!	1	184	140	37	102	41.6	4.94164
2	#NULL!	#NULL!	#NULL!	#NULL!	1	1	54	2	2	139	89	50	2	25.2	#NULL!	5.6	134	#NULL!	0.8	222	70	48	133	42.4	4.2485
2	#NULL!	#NULL!	#NULL!	#NULL!	1	1	45	2	2	123	83	40	2	28.2	#NULL!	10.8	186	#NULL!	0.9	206	97	49	117	40.7	4.57471
2	#NULL!	#NULL!	#NULL!	#NULL!	1	1	60	1	2	123	75	48	1	23.6	#NULL!	6.9	118	#NULL!	1.4	146	30	51	74	42.3	3.4012
2	#NULL!	#NULL!	#NULL!	#NULL!	1	1	59	1	2	137	82	55	1	23.1	#NULL!	6.7	145	#NULL!	1.1	191	116	44	108	45.2	4.75359
2	#NULL!	#NULL!	#NULL!	#NULL!	1	1	69	2	2	99	63	36	2	20	#NULL!	6.4	95	#NULL!	0.9	211	71	64	117	40.7	4.26268
2	#NULL!	#NULL!	#NULL!	#NULL!	1	1	69	1	2	122	70	52	1	23	#NULL!	7.9	132	#NULL!	1	227	182	55	125	48	5.20401
2	#NULL!	#NULL!	#NULL!	#NULL!	1	1	59	1	2	137	103	34	1	27.5	#NULL!	8.7	158	#NULL!	1.2	258	171	50	156	48.1	5.14166
2	#NULL!	#NULL!	#NULL!	#NULL!	1	1	55	1	2	133	85	48	1	26.4	#NULL!	7.8	166	#NULL!	1.1	171	131	39	95	44.7	4.8752
2	#NULL!	#NULL!	#NULL!	#NULL!	1	1	60	2	2	138	81	57	2	22	#NULL!	6.5	136	#NULL!	0.9	268	119	75	156	45.5	4.77912
2	#NULL!	#NULL!	#NULL!	#NULL!	1	1	65	2	2	132	71	61	2	25	#NULL!	8.3	137	#NULL!	0.9	273	162	63	154	37.8	5.0876
2	#NULL!	#NULL!	#NULL!	#NULL!	1	1	71	1	2	121	65	56	1	26	#NULL!	7.8	134	#NULL!	1.1	201	214	38	120	47	5.36598
2	#NULL!	#NULL!	#NULL!	#NULL!	1	1	62	2	2	124	66	58	2	27.9	#NULL!	7.1	144	#NULL!	0.9	197	263	43	103	39.4	5.57215
2	#NULL!	#NULL!	#NULL!	#NULL!	1	1	61	2	2	122	78	44	2	24	#NULL!	7	126	#NULL!	0.9	203	101	59	120	41.8	4.61512
2	#NULL!	#NULL!	#NULL!	#NULL!	1	1	68	1	2	103	69	34	1	22.4	#NULL!	7.1	132	#NULL!	2.1	126	142	46	51	43	4.95583
2	#NULL!	#NULL!	#NULL!	#NULL!	1	1	55	1	2	100	63	37	1	28.8	#NULL!	8.5	101	#NULL!	1.2	110	88	31	58	46.3	4.47734
2	#NULL!	#NULL!	#NULL!	#NULL!	1	1	56	1	2	122	85	37	1	30.4	#NULL!	9.1	158	#NULL!	1.2	104	67	36	45	43.9	4.20469
2	#NULL!	#NULL!	#NULL!	#NULL!	1	1	58	1	2	170	98	72	1	21.7	#NULL!	5.2	94	#NULL!	1	210	206	42	115	49.6	5.32788
2	#NULL!	#NULL!	#NULL!	#NULL!	1	1	54	1	2	92	69	23	1	18	#NULL!	9.1	250	#NULL!	1.1	200	63	84	95	48.2	4.14313
2	#NULL!	#NULL!	#NULL!	#NULL!	1	1	39	1	2	114	67	47	1	22.5	#NULL!	#NULL!	189	#NULL!	1.1	213	104	61	117	47.7	4.64439
2	#NULL!	#NULL!	#NULL!	#NULL!	1	1	48	1	2	119	82	37	1	27	#NULL!	6	101	#NULL!	1.2	144	278	39	59	46.6	5.62762
2	#NULL!	#NULL!	#NULL!	#NULL!	1	1	39	1	2	123	83	40	1	26.1	#NULL!	7	137	#NULL!	1.1	242	129	49	139	44	4.85981
2	#NULL!	#NULL!	#NULL!	#NULL!	1	1	72	1	2	121	77	44	2	18	#NULL!	7.3	144	#NULL!	1	180	80	62	86	42.5	4.38203
2	#NULL!	#NULL!	#NULL!	#NULL!	1	1	60	1	2	138	75	63	2	24.6	#NULL!	8	156	#NULL!	1.3	183	62	59	95	46.5	4.12713
2	#NULL!	#NULL!	#NULL!	#NULL!	1	1	39	1	2	106	77	29	1	21.6	#NULL!	10.7	240	#NULL!	1	185	121	41	102	49.3	4.79579
2	#NULL!	#NULL!	#NULL!	#NULL!	1	1	66	2	2	122	82	40	2	28.2	#NULL!	6.8	95	#NULL!	0.9	203	208	51	117	43	5.33754
2	#NULL!	#NULL!	#NULL!	#NULL!	1	1	68	1	2	159	83	76	1	20.9	#NULL!	6.9	138	#NULL!	2.4	149	139	43	74	32.8	4.93447
2	#NULL!	#NULL!	#NULL!	#NULL!	1	1	57	1	2	127	85	42	1	31.7	#NULL!	7	124	#NULL!	1.1	210	107	47	130	48.9	4.67283
2	#NULL!	#NULL!	#NULL!	#NULL!	1	1	58	1	2	130	83	47	2	32.6	#NULL!	7.4	147	#NULL!	1.2	246	147	41	149	48.5	4.99043
2	#NULL!	#NULL!	#NULL!	#NULL!	1	1	63	1	2	116	67	49	1	26.3	#NULL!	7.2	114	#NULL!	1.3	194	204	42	103	46.4	5.31812
2	#NULL!	#NULL!	#NULL!	#NULL!	1	1	66	1	2	124	82	42	2	21.1	#NULL!	6.9	124	#NULL!	1.2	200	123	65	100	40.4	4.81218
2	#NULL!	#NULL!	#NULL!	#NULL!	1	1	69	2	2	124	75	49	2	23.8	#NULL!	8.6	179	#NULL!	0.9	158	114	38	82	41.4	4.7362
2	#NULL!	#NULL!	#NULL!	#NULL!	1	1	46	1	2	115	82	33	1	26.4	#NULL!	6.3	120	#NULL!	1.1	112	140	40	44	51.1	4.94164
2	#NULL!	#NULL!	#NULL!	#NULL!	1	1	59	1	2	115	78	37	1	26.1	#NULL!	7	105	#NULL!	1.2	219	248	56	112	46.5	5.51343
2	#NULL!	#NULL!	#NULL!	#NULL!	1	1	60	1	2	103	59	44	1	25.8	#NULL!	6.8	123	#NULL!	1.2	254	167	61	139	48.3	5.11799
2	#NULL!	#NULL!	#NULL!	#NULL!	1	1	58	1	2	141	95	46	1	28.9	#NULL!	7.4	156	#NULL!	0.9	203	210	53	102	44.4	5.34711
2	#NULL!	#NULL!	#NULL!	#NULL!	1	1	67	2	2	126	67	59	2	24.4	#NULL!	6.7	126	#NULL!	0.9	219	172	47	126	39.6	5.14749
2	#NULL!	#NULL!	#NULL!	#NULL!	1	1	65	1	2	127	72	55	1	22.3	#NULL!	6.6	144	#NULL!	1.1	184	116	51	101	42.7	4.75359
2	#NULL!	#NULL!	#NULL!	#NULL!	1	1	73	2	2	135	71	64	2	24.8	#NULL!	5.5	92	#NULL!	0.9	228	93	69	122	39.4	4.5326
2	#NULL!	#NULL!	#NULL!	#NULL!	1	1	54	1	2	106	72	34	1	23	#NULL!	7.7	122	#NULL!	1	188	46	49	110	47.1	3.82864
2	#NULL!	#NULL!	#NULL!	#NULL!	1	1	56	1	2	123	79	44	1	27.3	#NULL!	9	186	#NULL!	1.2	175	290	28	96	44.2	5.66988
2	#NULL!	#NULL!	#NULL!	#NULL!	1	1	56	1	2	124	83	41	1	24.7	#NULL!	8.3	171	#NULL!	1.2	216	103	65	123	50	4.63473
2	#NULL!	#NULL!	#NULL!	#NULL!	1	1	61	1	2	126	78	48	2	26.4	#NULL!	7.1	140	#NULL!	1.2	260	148	49	157	44	4.99721
2	#NULL!	#NULL!	#NULL!	#NULL!	1	1	50	1	2	113	79	34	1	30.8	#NULL!	6.9	136	#NULL!	1.1	236	268	40	143	44.5	5.59099
2	#NULL!	#NULL!	#NULL!	#NULL!	1	1	52	2	2	136	90	46	2	23.5	#NULL!	7.5	149	#NULL!	0.9	236	224	42	142	42.9	5.41165
2	#NULL!	#NULL!	#NULL!	#NULL!	1	1	59	1	2	126	87	39	1	23.4	#NULL!	6.9	115	#NULL!	1.1	199	60	78	98	46.1	4.09434
2	#NULL!	#NULL!	#NULL!	#NULL!	1	1	60	1	2	122	80	42	1	25.7	#NULL!	10.6	179	#NULL!	1.2	273	109	55	169	49.6	4.69135
2	#NULL!	#NULL!	#NULL!	#NULL!	1	1	61	1	2	129	84	45	1	25.3	#NULL!	6.4	135	#NULL!	1.1	242	198	41	149	52.3	5.28827
2	#NULL!	#NULL!	#NULL!	#NULL!	1	1	48	1	2	137	85	52	1	28.4	#NULL!	6.5	129	#NULL!	1.3	183	179	35	101	46.4	5.18739
2	#NULL!	#NULL!	#NULL!	#NULL!	1	1	57	1	2	167	103	64	2	23.7	#NULL!	5.8	126	#NULL!	1.1	208	117	41	122	46.6	4.76217
2	#NULL!	#NULL!	#NULL!	#NULL!	1	1	37	1	2	120	79	41	1	23.3	#NULL!	9	159	#NULL!	1.2	237	165	54	140	48.1	5.10595
2	#NULL!	#NULL!	#NULL!	#NULL!	1	1	38	1	2	132	92	40	1	25.4	#NULL!	#NULL!	128	#NULL!	0.9	184	144	41	93	43.4	4.96981
2	#NULL!	#NULL!	#NULL!	#NULL!	1	1	60	1	2	154	90	64	1	25.5	#NULL!	9	144	#NULL!	1.2	225	97	58	125	48.1	4.57471
2	#NULL!	#NULL!	#NULL!	#NULL!	1	1	49	1	2	96	67	29	2	24	#NULL!	7.5	118	#NULL!	1	150	151	40	80	47.9	5.01728
2	#NULL!	#NULL!	#NULL!	#NULL!	1	1	62	2	2	107	61	46	2	24	#NULL!	6.8	129	#NULL!	1	209	222	34	132	44.8	5.40268
2	#NULL!	#NULL!	#NULL!	#NULL!	1	1	53	1	2	102	63	39	1	27.7	#NULL!	7.2	138	#NULL!	1.1	209	160	34	121	43.5	5.07517
2	#NULL!	#NULL!	#NULL!	#NULL!	1	1	53	2	2	107	63	44	2	27	#NULL!	7.9	130	#NULL!	0.7	311	153	62	202	36.5	5.03044
2	#NULL!	#NULL!	#NULL!	#NULL!	1	1	45	1	2	129	83	46	1	26.8	#NULL!	6.7	139	#NULL!	1.2	240	144	68	122	50.2	4.96981
2	#NULL!	#NULL!	#NULL!	#NULL!	1	1	71	1	2	109	70	39	1	21.4	#NULL!	6.3	63	#NULL!	1.2	233	108	39	132	41.7	4.68213
2	#NULL!	#NULL!	#NULL!	#NULL!	1	1	45	1	2	128	87	41	1	24.7	#NULL!	7.5	140	#NULL!	1	281	148	64	173	49.1	4.99721
2	#NULL!	#NULL!	#NULL!	#NULL!	1	1	46	1	2	130	89	41	1	24.7	#NULL!	8.5	213	#NULL!	1.2	352	211	88	203	49.8	5.35186
2	#NULL!	#NULL!	#NULL!	#NULL!	1	1	64	2	2	143	81	62	2	25.5	#NULL!	8.3	147	#NULL!	0.9	191	192	39	102	38.9	5.2575
2	#NULL!	#NULL!	#NULL!	#NULL!	1	1	67	1	2	123	73	50	1	25.5	#NULL!	6.6	91	#NULL!	1.2	219	196	33	124	47.5	5.27811
2	#NULL!	#NULL!	#NULL!	#NULL!	1	1	51	1	2	113	73	40	1	25.3	#NULL!	6.6	110	#NULL!	1	166	75	41	91	47.8	4.31749
2	#NULL!	#NULL!	#NULL!	#NULL!	1	1	66	1	2	107	71	36	2	19.3	#NULL!	7.4	123	#NULL!	1	119	91	42	49	40.5	4.51086
2	#NULL!	#NULL!	#NULL!	#NULL!	1	1	48	1	2	145	93	52	1	27.4	#NULL!	9.3	191	#NULL!	1	274	241	42	170	50	5.4848
2	#NULL!	#NULL!	#NULL!	#NULL!	1	1	55	1	2	121	85	36	1	28.2	#NULL!	7.5	136	#NULL!	1	132	144	38	65	49.4	4.96981
2	#NULL!	#NULL!	#NULL!	#NULL!	1	1	59	2	2	123	77	46	2	23.2	#NULL!	5.6	96	#NULL!	0.8	196	156	61	92	41.7	5.04986
2	#NULL!	#NULL!	#NULL!	#NULL!	1	1	69	2	2	135	71	64	2	22.7	#NULL!	5.7	97	#NULL!	0.7	277	88	72	150	39	4.47734
2	#NULL!	#NULL!	#NULL!	#NULL!	1	1	36	1	2	128	87	41	1	28.7	#NULL!	5.8	84	#NULL!	0.9	217	86	47	130	48.4	4.45435
2	#NULL!	#NULL!	#NULL!	#NULL!	1	1	53	1	2	125	94	31	2	30	#NULL!	6.8	121	#NULL!	1.3	187	205	46	92	46.9	5.32301
2	#NULL!	#NULL!	#NULL!	#NULL!	1	1	66	1	2	138	78	60	1	28.3	#NULL!	8	167	#NULL!	1	178	116	59	91	42.7	4.75359
2	#NULL!	#NULL!	#NULL!	#NULL!	1	1	61	2	2	93	60	33	2	21.1	#NULL!	6.3	92	#NULL!	1	133	55	44	70	38.2	4.00733
2	#NULL!	#NULL!	#NULL!	#NULL!	1	1	57	1	2	122	73	49	1	26.1	#NULL!	6.7	152	#NULL!	1.2	216	431	52	108	42.9	6.06611
2	#NULL!	#NULL!	#NULL!	#NULL!	1	1	58	2	2	113	63	50	2	22.9	#NULL!	6.7	113	#NULL!	0.9	147	56	64	59	39.1	4.02535
2	#NULL!	#NULL!	#NULL!	#NULL!	1	1	63	1	2	117	72	45	2	22.8	#NULL!	7.6	153	#NULL!	1.1	208	139	42	118	44.4	4.93447
2	#NULL!	#NULL!	#NULL!	#NULL!	1	1	45	1	2	111	79	32	2	24.3	#NULL!	#NULL!	121	#NULL!	1.1	179	169	49	89	46	5.1299
2	#NULL!	#NULL!	#NULL!	#NULL!	1	1	77	2	2	114	64	50	1	25	#NULL!	5.8	99	#NULL!	1.1	148	137	43	67	42.2	4.91998
2	#NULL!	#NULL!	#NULL!	#NULL!	1	1	52	1	2	115	77	38	1	22.1	#NULL!	7	109	#NULL!	1.2	182	91	40	119	44	4.51086
2	#NULL!	#NULL!	#NULL!	#NULL!	1	1	53	1	2	132	82	50	1	22.4	#NULL!	7.3	130	#NULL!	1.1	187	87	43	106	45.5	4.46591
2	#NULL!	#NULL!	#NULL!	#NULL!	1	1	51	1	2	125	87	38	1	27.2	#NULL!	8.9	167	#NULL!	1	271	272	68	144	45	5.6058
2	#NULL!	#NULL!	#NULL!	#NULL!	1	1	52	1	2	110	80	30	1	28.4	#NULL!	7.3	135	#NULL!	1	164	197	58	70	43	5.2832
2	#NULL!	#NULL!	#NULL!	#NULL!	1	1	61	2	2	119	66	53	2	23.1	#NULL!	7.6	105	#NULL!	1	188	47	69	102	36.7	3.85015
2	#NULL!	#NULL!	#NULL!	#NULL!	1	1	54	2	2	112	61	51	2	22.7	#NULL!	5.9	104	#NULL!	0.7	208	149	45	114	40.6	5.00395
2	#NULL!	#NULL!	#NULL!	#NULL!	1	1	41	1	2	129	92	37	2	25.9	#NULL!	9.2	162	#NULL!	1	214	148	53	111	44.2	4.99721
2	#NULL!	#NULL!	#NULL!	#NULL!	1	1	48	1	2	147	95	52	1	25.6	#NULL!	7.6	175	#NULL!	1.3	225	172	45	122	48.2	5.14749
2	#NULL!	#NULL!	#NULL!	#NULL!	1	1	62	2	2	133	53	80	2	24.9	#NULL!	8.8	148	#NULL!	0.9	176	55	64	80	43.5	4.00733
2	#NULL!	#NULL!	#NULL!	#NULL!	1	1	50	1	2	109	68	41	1	29.4	#NULL!	7.5	137	#NULL!	1.2	217	229	41	121	48.8	5.43372
2	#NULL!	#NULL!	#NULL!	#NULL!	1	1	37	1	2	155	103	52	1	20.1	#NULL!	8.9	268	#NULL!	1.1	258	266	80	110	42.9	5.5835
2	#NULL!	#NULL!	#NULL!	#NULL!	1	1	59	1	2	106	61	45	1	23.8	#NULL!	8.1	187	#NULL!	1.1	215	121	63	109	47.6	4.79579
2	#NULL!	#NULL!	#NULL!	#NULL!	1	1	59	1	2	116	68	48	1	26.2	#NULL!	6.6	132	#NULL!	1	144	72	69	49	42.8	4.27667
2	#NULL!	#NULL!	#NULL!	#NULL!	1	1	52	1	2	118	80	38	2	23.7	#NULL!	7.3	139	#NULL!	1.2	240	111	56	132	48.9	4.70953
2	#NULL!	#NULL!	#NULL!	#NULL!	1	1	59	1	2	136	79	57	2	24.7	#NULL!	5.2	128	#NULL!	1.1	145	76	46	71	42.1	4.33073
2	#NULL!	#NULL!	#NULL!	#NULL!	1	1	59	1	2	139	90	49	1	24.1	#NULL!	7.5	148	#NULL!	1.1	203	191	45	103	46.3	5.25227
2	#NULL!	#NULL!	#NULL!	#NULL!	1	1	56	1	2	109	85	24	1	24.5	#NULL!	6.5	94	#NULL!	1.1	125	73	44	58	44.9	4.29046
2	#NULL!	#NULL!	#NULL!	#NULL!	1	1	55	2	2	120	73	47	2	24.9	#NULL!	6.2	126	#NULL!	1	252	146	65	132	45.7	4.98361
2	#NULL!	#NULL!	#NULL!	#NULL!	1	1	64	2	2	109	62	47	2	24.9	#NULL!	7.4	107	#NULL!	1	231	121	51	141	40.2	4.79579
2	#NULL!	#NULL!	#NULL!	#NULL!	1	1	54	1	2	137	90	47	1	24.6	#NULL!	7.3	136	#NULL!	1.2	247	281	62	141	47.3	5.63835
2	#NULL!	#NULL!	#NULL!	#NULL!	1	1	66	2	2	121	48	73	2	20.6	#NULL!	5.9	89	#NULL!	0.9	175	125	44	89	34.8	4.82831
2	#NULL!	#NULL!	#NULL!	#NULL!	1	1	41	2	2	148	88	60	2	34.1	#NULL!	7.3	110	#NULL!	0.9	186	285	52	82	39.6	5.65249
2	#NULL!	#NULL!	#NULL!	#NULL!	1	1	63	1	2	145	80	65	1	23	#NULL!	10	242	#NULL!	1.2	240	108	50	135	47.8	4.68213
2	#NULL!	#NULL!	#NULL!	#NULL!	1	1	40	1	2	108	74	34	1	24.5	#NULL!	6.3	108	#NULL!	1.1	149	89	54	62	47.9	4.48864
2	#NULL!	#NULL!	#NULL!	#NULL!	1	1	51	2	2	135	54	81	2	29.5	#NULL!	7.3	143	#NULL!	0.8	155	89	59	69	38.5	4.48864
2	#NULL!	#NULL!	#NULL!	#NULL!	1	1	35	1	2	117	82	35	1	23.6	#NULL!	9.6	190	#NULL!	0.8	233	277	59	115	46.7	5.62402
2	#NULL!	#NULL!	#NULL!	#NULL!	1	1	61	2	2	124	84	40	2	25.2	#NULL!	6.2	90	#NULL!	0.8	303	172	76	166	41.6	5.14749
2	#NULL!	#NULL!	#NULL!	#NULL!	1	1	57	1	2	108	78	30	1	25.2	#NULL!	8	151	#NULL!	1.3	173	154	43	89	45.5	5.03695
2	#NULL!	#NULL!	#NULL!	#NULL!	1	1	59	1	2	96	68	28	1	24.4	#NULL!	7.5	161	#NULL!	1.8	172	129	46	90	46	4.85981
2	#NULL!	#NULL!	#NULL!	#NULL!	1	1	58	1	2	111	69	42	1	25.2	#NULL!	5.7	99	#NULL!	1.3	165	207	26	95	43.5	5.33272
2	#NULL!	#NULL!	#NULL!	#NULL!	1	1	59	1	2	100	58	42	1	25	#NULL!	7	191	#NULL!	1.1	122	184	29	54	42.7	5.21494
2	#NULL!	#NULL!	#NULL!	#NULL!	1	1	55	2	2	144	86	58	1	23.1	#NULL!	5.7	97	#NULL!	1	206	95	56	112	38.4	4.55388
2	#NULL!	#NULL!	#NULL!	#NULL!	1	1	56	1	2	143	82	61	1	25.4	#NULL!	6.5	147	#NULL!	1.1	218	161	80	100	46.2	5.0814
2	#NULL!	#NULL!	#NULL!	#NULL!	1	1	67	2	2	145	74	71	2	26.5	#NULL!	5.9	133	#NULL!	0.9	261	94	66	139	37.3	4.54329
2	#NULL!	#NULL!	#NULL!	#NULL!	1	1	61	2	2	133	71	62	2	21.5	#NULL!	6.2	112	#NULL!	0.9	255	122	54	146	41.6	4.80402
2	#NULL!	#NULL!	#NULL!	#NULL!	1	1	51	1	2	123	87	36	1	26.8	#NULL!	7.6	135	#NULL!	1.1	232	329	74	100	51.7	5.79606
2	#NULL!	#NULL!	#NULL!	#NULL!	1	1	72	1	2	149	75	74	1	22.6	#NULL!	5.5	92	#NULL!	1	169	185	32	84	43.4	5.22036
2	#NULL!	#NULL!	#NULL!	#NULL!	1	1	54	1	2	119	69	50	1	21.6	#NULL!	7.8	231	#NULL!	1.2	303	168	65	119	44	5.12396
2	#NULL!	#NULL!	#NULL!	#NULL!	1	1	46	1	2	128	94	34	1	29	#NULL!	8.9	165	#NULL!	1.3	269	400	41	138	50.4	5.99146
2	#NULL!	#NULL!	#NULL!	#NULL!	1	1	44	1	2	129	84	45	1	29.3	#NULL!	6.8	108	#NULL!	1.1	164	246	42	81	49	5.50533
2	#NULL!	#NULL!	#NULL!	#NULL!	1	1	57	2	2	139	83	56	2	22.5	#NULL!	7.8	132	#NULL!	0.9	241	166	63	126	45.7	5.11199
2	#NULL!	#NULL!	#NULL!	#NULL!	1	1	52	1	2	124	69	55	1	30.1	#NULL!	6.9	147	#NULL!	1.1	191	122	55	94	42.7	4.80402
2	#NULL!	#NULL!	#NULL!	#NULL!	1	1	61	1	2	98	67	31	1	24.5	#NULL!	5.6	64	#NULL!	0.9	129	64	41	67	47.1	4.15888
2	#NULL!	#NULL!	#NULL!	#NULL!	1	1	59	1	2	136	87	49	1	26.5	#NULL!	8.1	176	#NULL!	1.2	223	371	37	109	53.3	5.9162
2	#NULL!	#NULL!	#NULL!	#NULL!	1	1	49	1	2	108	72	36	1	24.6	#NULL!	7.8	169	#NULL!	1.1	194	116	51	99	48.9	4.75359
2	#NULL!	#NULL!	#NULL!	#NULL!	1	1	50	1	2	110	66	44	1	24.9	#NULL!	6.8	148	#NULL!	1.1	193	113	59	97	47.7	4.72739
2	#NULL!	#NULL!	#NULL!	#NULL!	1	1	60	1	2	107	83	24	1	20.6	#NULL!	7.1	114	#NULL!	1.1	242	96	70	123	46.4	4.56435
2	#NULL!	#NULL!	#NULL!	#NULL!	1	1	61	1	2	128	73	55	1	20.2	#NULL!	6.7	113	#NULL!	1	255	94	68	147	43.8	4.54329
2	#NULL!	#NULL!	#NULL!	#NULL!	1	1	38	1	2	123	89	34	1	27.9	#NULL!	6.7	173	#NULL!	1	216	627	44	88	46.8	6.44095
2	#NULL!	#NULL!	#NULL!	#NULL!	1	1	48	1	2	122	88	34	1	25.5	#NULL!	5.8	87	#NULL!	1.2	191	248	48	92	44.2	5.51343
2	#NULL!	#NULL!	#NULL!	#NULL!	1	1	55	1	2	131	78	53	1	26.8	#NULL!	6.9	133	#NULL!	1.2	230	182	41	127	45.4	5.20401
2	#NULL!	#NULL!	#NULL!	#NULL!	1	1	65	2	2	148	80	68	2	23.2	#NULL!	8.9	117	#NULL!	4	235	251	39	134	32	5.52545
2	#NULL!	#NULL!	#NULL!	#NULL!	1	1	63	1	2	158	96	62	1	26.2	#NULL!	6.7	129	#NULL!	1.1	207	278	40	106	48.7	5.62762
2	#NULL!	#NULL!	#NULL!	#NULL!	1	1	57	1	2	122	74	48	1	21.2	#NULL!	6.3	117	#NULL!	1	169	118	45	83	47.7	4.77068
2	#NULL!	#NULL!	#NULL!	#NULL!	1	1	60	1	2	123	81	42	1	27.5	#NULL!	8.9	130	#NULL!	1.1	246	125	54	135	46.9	4.82831
2	#NULL!	#NULL!	#NULL!	#NULL!	1	1	44	1	2	120	82	38	1	26	#NULL!	6.6	137	#NULL!	1.3	235	330	50	126	45.5	5.79909
2	#NULL!	#NULL!	#NULL!	#NULL!	1	1	70	1	2	123	66	57	1	22.5	#NULL!	7.7	127	#NULL!	1.2	206	249	56	101	45.7	5.51745
2	#NULL!	#NULL!	#NULL!	#NULL!	1	1	72	1	2	128	74	54	1	25.2	#NULL!	6.4	128	#NULL!	1.1	198	178	46	113	42.4	5.18178
2	#NULL!	#NULL!	#NULL!	#NULL!	1	1	66	2	2	124	73	51	2	20.4	#NULL!	6.6	124	#NULL!	0.9	235	167	44	135	41.7	5.11799
2	#NULL!	#NULL!	#NULL!	#NULL!	1	1	67	2	2	129	70	59	2	20.1	#NULL!	6.8	124	#NULL!	0.9	162	205	41	87	41	5.32301
2	#NULL!	#NULL!	#NULL!	#NULL!	1	1	39	1	2	130	86	44	1	25.5	#NULL!	10.4	233	#NULL!	1	248	141	64	133	53.8	4.94876
2	#NULL!	#NULL!	#NULL!	#NULL!	1	1	52	2	2	129	78	51	2	28.9	#NULL!	7.1	132	#NULL!	0.8	202	159	50	113	39.3	5.0689
2	#NULL!	#NULL!	#NULL!	#NULL!	1	1	53	1	2	147	88	59	1	26.2	#NULL!	7.3	148	#NULL!	1.1	223	101	95	96	45.1	4.61512
2	#NULL!	#NULL!	#NULL!	#NULL!	1	1	47	1	2	145	95	50	1	30.1	#NULL!	6	110	#NULL!	1.1	183	123	48	95	48.6	4.81218
2	#NULL!	#NULL!	#NULL!	#NULL!	1	1	49	1	2	115	75	40	1	24.1	#NULL!	8.3	169	#NULL!	1.1	135	94	42	63	47.9	4.54329
2	#NULL!	#NULL!	#NULL!	#NULL!	1	1	56	2	2	153	91	62	2	33.7	#NULL!	5.9	115	#NULL!	1	187	116	51	91	42.6	4.75359
2	#NULL!	#NULL!	#NULL!	#NULL!	1	1	61	1	2	105	57	48	1	25.8	#NULL!	6.1	108	#NULL!	1	225	90	48	128	43.9	4.49981
2	#NULL!	#NULL!	#NULL!	#NULL!	1	1	52	1	2	117	76	41	1	24.8	#NULL!	8.5	184	#NULL!	0.9	171	103	52	87	46.8	4.63473
2	#NULL!	#NULL!	#NULL!	#NULL!	1	1	47	1	2	123	72	51	1	26.4	#NULL!	8	171	#NULL!	1.3	176	85	55	96	46.2	4.44265
2	#NULL!	#NULL!	#NULL!	#NULL!	1	1	34	1	2	104	68	36	1	34.7	#NULL!	12	246	#NULL!	1	191	162	51	96	50	5.0876
2	#NULL!	#NULL!	#NULL!	#NULL!	1	1	47	1	2	134	90	44	1	21.2	#NULL!	6.5	138	#NULL!	1.1	255	355	59	146	49.5	5.87212
2	#NULL!	#NULL!	#NULL!	#NULL!	1	1	56	1	2	122	73	49	1	25.5	#NULL!	6.5	146	#NULL!	1.1	209	221	43	107	49.3	5.39816
2	#NULL!	#NULL!	#NULL!	#NULL!	1	1	63	2	2	135	93	42	2	21.1	#NULL!	9	255	#NULL!	1	190	70	84	80	41	4.2485
2	#NULL!	#NULL!	#NULL!	#NULL!	1	1	54	1	2	126	79	47	1	25.5	#NULL!	7.6	138	#NULL!	1.1	235	268	39	127	49.5	5.59099
2	#NULL!	#NULL!	#NULL!	#NULL!	1	1	61	1	2	113	81	32	1	21.9	#NULL!	6.8	143	#NULL!	1.2	141	72	61	58	40.3	4.27667
2	#NULL!	#NULL!	#NULL!	#NULL!	1	1	64	1	2	159	92	67	1	27	#NULL!	7.2	103	#NULL!	1.3	301	334	45	177	43.5	5.81114
2	#NULL!	#NULL!	#NULL!	#NULL!	1	1	71	1	2	133	69	64	1	28	#NULL!	7.2	163	#NULL!	1.1	237	294	42	131	45.6	5.68358
2	#NULL!	#NULL!	#NULL!	#NULL!	1	1	59	1	2	124	84	40	1	23.3	#NULL!	6.3	106	#NULL!	1.1	164	222	39	80	43.8	5.40268
2	#NULL!	#NULL!	#NULL!	#NULL!	1	1	49	1	2	156	103	53	1	23.7	#NULL!	7.2	150	#NULL!	1.1	252	191	37	152	50.2	5.25227
2	#NULL!	#NULL!	#NULL!	#NULL!	1	1	63	2	2	144	67	77	2	25.8	#NULL!	7	136	#NULL!	0.9	232	123	63	131	44.4	4.81218
2	#NULL!	#NULL!	#NULL!	#NULL!	1	1	63	2	2	132	89	43	2	23.8	#NULL!	8.3	142	#NULL!	1	260	185	56	144	40.9	5.22036
2	#NULL!	#NULL!	#NULL!	#NULL!	1	1	46	1	2	105	62	43	1	26	#NULL!	7.4	161	#NULL!	1.4	314	214	104	153	50.5	5.36598
2	#NULL!	#NULL!	#NULL!	#NULL!	1	1	47	1	2	113	87	26	1	26	#NULL!	6.6	142	#NULL!	1.2	262	151	92	123	44.8	5.01728
2	#NULL!	#NULL!	#NULL!	#NULL!	1	1	67	1	2	92	67	25	1	24.8	#NULL!	7.1	139	#NULL!	1.1	135	95	51	55	44	4.55388
2	#NULL!	#NULL!	#NULL!	#NULL!	1	1	47	1	2	135	83	52	1	24.3	#NULL!	6.1	137	#NULL!	1	167	613	44	53	47.3	6.41836
2	#NULL!	#NULL!	#NULL!	#NULL!	1	1	61	1	2	110	56	54	1	21.6	#NULL!	8.4	127	#NULL!	1.5	202	181	62	95	47.3	5.1985
2	#NULL!	#NULL!	#NULL!	#NULL!	1	1	49	1	2	142	98	44	2	28.5	#NULL!	8.4	170	#NULL!	1.2	191	195	45	102	46.4	5.273
2	#NULL!	#NULL!	#NULL!	#NULL!	1	1	65	2	2	164	86	78	2	27.1	#NULL!	10.1	210	#NULL!	0.9	240	97	99	101	45.1	4.57471
2	#NULL!	#NULL!	#NULL!	#NULL!	1	1	39	1	2	118	82	36	1	25.8	#NULL!	6	135	#NULL!	1.1	194	199	37	107	46.7	5.2933
2	#NULL!	#NULL!	#NULL!	#NULL!	1	1	59	2	2	124	67	57	2	21.1	#NULL!	7.4	112	#NULL!	0.9	249	234	42	144	43.9	5.45532
2	#NULL!	#NULL!	#NULL!	#NULL!	1	1	54	2	2	133	71	62	2	25.9	#NULL!	8.7	159	#NULL!	0.9	236	403	47	123	35.2	5.99894
2	#NULL!	#NULL!	#NULL!	#NULL!	1	1	66	1	2	142	75	67	1	23.4	#NULL!	8.9	162	#NULL!	1.1	201	96	59	108	45.7	4.56435
2	#NULL!	#NULL!	#NULL!	#NULL!	1	1	64	2	2	153	76	77	2	34.1	#NULL!	6.7	128	#NULL!	1.1	294	215	53	163	42.3	5.37064
2	#NULL!	#NULL!	#NULL!	#NULL!	1	1	79	1	2	125	77	48	1	28.7	#NULL!	6	138	#NULL!	1.1	142	95	52	64	38.1	4.55388
2	#NULL!	#NULL!	#NULL!	#NULL!	1	1	80	1	2	121	80	41	1	27.9	#NULL!	6	115	#NULL!	1.1	136	167	46	60	43.9	5.11799
2	#NULL!	#NULL!	#NULL!	#NULL!	1	1	66	1	2	142	74	68	1	22.4	#NULL!	5.8	126	#NULL!	1.2	160	237	51	62	42.7	5.46806
2	#NULL!	#NULL!	#NULL!	#NULL!	1	1	80	2	2	114	51	63	2	25	#NULL!	7.1	118	#NULL!	0.9	188	178	55	85	41.6	5.18178
2	#NULL!	#NULL!	#NULL!	#NULL!	1	1	68	1	2	124	72	52	1	22.1	#NULL!	9.2	212	#NULL!	0.8	170	108	41	92	42.5	4.68213
2	#NULL!	#NULL!	#NULL!	#NULL!	1	1	36	1	2	112	71	41	1	29.6	#NULL!	8.8	247	#NULL!	1	174	206	41	88	48.5	5.32788
2	#NULL!	#NULL!	#NULL!	#NULL!	1	1	66	1	2	125	72	53	2	19.2	#NULL!	#NULL!	95	#NULL!	0.8	214	205	67	98	43.4	5.32301
2	#NULL!	#NULL!	#NULL!	#NULL!	1	1	67	2	2	123	55	68	2	25.3	#NULL!	6.1	100	#NULL!	1	199	133	57	99	40.4	4.89035
2	#NULL!	#NULL!	#NULL!	#NULL!	1	1	46	1	2	118	78	40	1	23.5	#NULL!	6	88	#NULL!	1	314	337	53	176	46.4	5.82008
2	#NULL!	#NULL!	#NULL!	#NULL!	1	1	47	1	2	108	69	39	1	23.6	#NULL!	6	106	#NULL!	1	132	147	54	50	44.8	4.99043
2	#NULL!	#NULL!	#NULL!	#NULL!	1	1	61	1	2	146	91	55	1	26.1	#NULL!	7.9	146	#NULL!	1.1	205	478	35	82	47.5	6.16961
2	#NULL!	#NULL!	#NULL!	#NULL!	1	1	70	2	2	132	68	64	2	21.9	#NULL!	7.4	150	#NULL!	1	202	131	47	116	44.2	4.8752
2	#NULL!	#NULL!	#NULL!	#NULL!	1	1	46	1	2	105	67	38	1	23.2	#NULL!	6.8	133	#NULL!	1.3	252	247	50	143	44.1	5.50939
2	#NULL!	#NULL!	#NULL!	#NULL!	1	1	47	1	2	100	73	27	1	22.5	#NULL!	6.7	147	#NULL!	1.3	242	173	54	143	43.8	5.15329
2	#NULL!	#NULL!	#NULL!	#NULL!	1	1	32	1	2	147	81	66	1	30.9	#NULL!	7.8	129	#NULL!	1	322	263	34	196	47.9	5.57215
2	#NULL!	#NULL!	#NULL!	#NULL!	1	1	42	1	2	135	75	60	1	31.6	#NULL!	9.1	156	#NULL!	1.1	152	286	31	68	47.4	5.65599
2	#NULL!	#NULL!	#NULL!	#NULL!	1	1	66	1	2	123	68	55	1	26.1	#NULL!	7.1	146	#NULL!	1	177	87	60	90	40.7	4.46591
2	#NULL!	#NULL!	#NULL!	#NULL!	1	1	62	2	2	114	64	50	2	25.2	#NULL!	6.6	109	#NULL!	0.8	150	144	42	75	42.2	4.96981
2	#NULL!	#NULL!	#NULL!	#NULL!	1	1	66	1	2	100	62	38	1	21.8	#NULL!	6.4	116	#NULL!	1	185	81	43	107	41.6	4.39445
2	#NULL!	#NULL!	#NULL!	#NULL!	1	1	57	1	2	147	82	65	1	25.9	#NULL!	6.6	132	#NULL!	1	227	124	58	119	49.5	4.82028
2	#NULL!	#NULL!	#NULL!	#NULL!	1	1	46	1	2	105	69	36	1	19.6	#NULL!	7.1	139	#NULL!	0.9	206	57	63	107	44	4.04305
2	#NULL!	#NULL!	#NULL!	#NULL!	1	1	47	1	2	116	72	44	1	19.7	#NULL!	7.2	198	#NULL!	1	184	75	51	98	42	4.31749
2	#NULL!	#NULL!	#NULL!	#NULL!	1	1	37	1	2	112	81	31	1	22	#NULL!	9.8	187	#NULL!	1.3	224	452	56	93	50	6.11368
2	#NULL!	#NULL!	#NULL!	#NULL!	1	1	46	1	2	117	88	29	2	26.3	#NULL!	7.8	144	#NULL!	1.3	228	454	43	106	47.1	6.1181
2	#NULL!	#NULL!	#NULL!	#NULL!	1	1	59	1	2	115	78	37	1	26.6	#NULL!	6.4	108	#NULL!	1	183	110	53	94	42	4.70048
2	#NULL!	#NULL!	#NULL!	#NULL!	1	1	63	1	2	127	84	43	1	24.8	#NULL!	6.9	101	#NULL!	1.3	214	135	55	111	46.6	4.90527
2	#NULL!	#NULL!	#NULL!	#NULL!	1	1	31	1	2	117	73	44	1	25.4	#NULL!	6	126	#NULL!	1	221	146	44	120	50.8	4.98361
2	#NULL!	#NULL!	#NULL!	#NULL!	1	1	52	1	2	153	80	73	1	25.2	#NULL!	6.4	109	#NULL!	0.9	167	140	53	77	44.9	4.94164
2	#NULL!	#NULL!	#NULL!	#NULL!	1	1	54	1	2	134	76	58	1	25.9	#NULL!	7.2	155	#NULL!	1	195	266	51	92	46.5	5.5835
2	#NULL!	#NULL!	#NULL!	#NULL!	1	1	61	2	2	119	57	62	2	24.8	#NULL!	8.1	141	#NULL!	0.8	284	411	47	149	39.9	6.01859
2	#NULL!	#NULL!	#NULL!	#NULL!	1	1	58	1	2	116	81	35	1	20.9	#NULL!	10.1	83	#NULL!	1.8	237	228	45	126	45.2	5.42935
2	#NULL!	#NULL!	#NULL!	#NULL!	1	1	58	2	2	126	71	55	2	24.4	#NULL!	7.8	155	#NULL!	0.8	194	161	52	94	38.6	5.0814
2	#NULL!	#NULL!	#NULL!	#NULL!	1	1	60	1	2	113	77	36	1	25.2	#NULL!	7.9	177	#NULL!	1.2	193	173	44	103	39.5	5.15329
2	#NULL!	#NULL!	#NULL!	#NULL!	1	1	62	2	2	108	67	41	2	21.9	#NULL!	6.1	99	#NULL!	0.9	182	114	44	99	37.6	4.7362
2	#NULL!	#NULL!	#NULL!	#NULL!	1	1	71	2	2	147	77	70	2	28.5	#NULL!	8.4	103	#NULL!	1.1	167	138	44	82	33.9	4.92725
2	#NULL!	#NULL!	#NULL!	#NULL!	1	1	57	1	2	113	75	38	1	25.1	#NULL!	9	189	#NULL!	1.3	208	162	43	114	46.2	5.0876
2	#NULL!	#NULL!	#NULL!	#NULL!	1	1	56	1	2	108	74	34	1	28.9	#NULL!	8	120	#NULL!	0.9	197	119	55	98	46.3	4.77912
2	#NULL!	#NULL!	#NULL!	#NULL!	1	1	52	1	2	114	85	29	1	25.7	#NULL!	6.1	133	#NULL!	1.1	140	245	36	59	43.9	5.50126
2	#NULL!	#NULL!	#NULL!	#NULL!	1	1	82	2	2	138	74	64	1	29.8	#NULL!	#NULL!	108	#NULL!	0.7	278	124	65	158	41.6	4.82028
2	#NULL!	#NULL!	#NULL!	#NULL!	1	1	46	1	2	102	63	39	1	22.9	#NULL!	9	220	#NULL!	1	210	170	41	116	47.7	5.1358
2	#NULL!	#NULL!	#NULL!	#NULL!	1	1	64	2	2	100	42	58	2	22.7	#NULL!	#NULL!	82	#NULL!	0.9	144	139	41	67	38.6	4.93447
2	#NULL!	#NULL!	#NULL!	#NULL!	1	1	47	1	2	147	81	66	2	24.1	#NULL!	5.9	127	#NULL!	1.1	168	78	50	86	46.4	4.35671
2	#NULL!	#NULL!	#NULL!	#NULL!	1	1	65	2	2	127	77	50	2	30.5	#NULL!	#NULL!	69	#NULL!	0.9	154	105	40	80	42.1	4.65396
2	#NULL!	#NULL!	#NULL!	#NULL!	1	1	60	1	2	122	84	38	1	25.7	#NULL!	6.3	130	#NULL!	0.9	234	186	45	139	44	5.22575
2	#NULL!	#NULL!	#NULL!	#NULL!	1	1	65	1	2	130	72	58	1	26.6	#NULL!	7.2	131	#NULL!	1	200	170	31	119	44.5	5.1358
2	#NULL!	#NULL!	#NULL!	#NULL!	1	1	50	1	2	98	67	31	1	24.9	#NULL!	7.1	135	#NULL!	1.1	190	182	35	102	43.6	5.20401
2	#NULL!	#NULL!	#NULL!	#NULL!	1	1	43	1	2	130	90	40	1	27.7	#NULL!	6.8	127	#NULL!	1.2	219	158	50	113	51.2	5.0626
2	#NULL!	#NULL!	#NULL!	#NULL!	1	1	78	1	2	113	71	42	1	18.4	#NULL!	6.9	114	#NULL!	1.1	166	45	53	84	41.8	3.80666
2	#NULL!	#NULL!	#NULL!	#NULL!	1	1	49	1	2	119	91	28	1	27.2	#NULL!	5.9	147	#NULL!	1.2	226	437	45	101	45.5	6.07993
2	#NULL!	#NULL!	#NULL!	#NULL!	1	1	68	1	2	93	66	27	1	19.4	#NULL!	6.4	115	#NULL!	1	158	62	52	76	42.8	4.12713
2	#NULL!	#NULL!	#NULL!	#NULL!	1	1	45	1	2	132	86	46	2	24.6	#NULL!	7	129	#NULL!	1	201	116	43	113	43.6	4.75359
2	#NULL!	#NULL!	#NULL!	#NULL!	1	1	46	1	2	120	75	45	2	24.6	#NULL!	6.8	125	#NULL!	1	203	164	44	116	43.4	5.09987
2	#NULL!	#NULL!	#NULL!	#NULL!	1	1	41	1	2	129	93	36	1	24.6	#NULL!	7.4	176	#NULL!	1.2	188	209	46	92	48.5	5.34233
2	#NULL!	#NULL!	#NULL!	#NULL!	1	1	42	1	2	101	59	42	1	23.9	#NULL!	6.5	142	#NULL!	1.1	207	73	63	103	48.1	4.29046
2	#NULL!	#NULL!	#NULL!	#NULL!	1	1	38	1	2	110	68	42	1	21	#NULL!	7.1	175	#NULL!	1	183	216	54	84	45.1	5.37528
2	#NULL!	#NULL!	#NULL!	#NULL!	1	1	40	1	2	120	77	43	2	23	#NULL!	6.3	131	#NULL!	1.2	191	108	45	107	47.1	4.68213
2	#NULL!	#NULL!	#NULL!	#NULL!	1	1	45	1	2	107	71	36	2	24.7	#NULL!	6.1	133	#NULL!	1.1	169	378	32	70	46	5.93489
2	#NULL!	#NULL!	#NULL!	#NULL!	1	1	46	1	2	120	81	39	1	28.2	#NULL!	6.3	141	#NULL!	1.1	236	196	63	115	44.8	5.27811
2	#NULL!	#NULL!	#NULL!	#NULL!	1	1	37	1	2	106	63	43	1	26.5	#NULL!	7	119	#NULL!	1	204	241	26	112	47.3	5.4848
2	#NULL!	#NULL!	#NULL!	#NULL!	1	1	57	2	2	121	68	53	2	25.3	#NULL!	9.6	256	#NULL!	0.6	199	127	50	106	44.2	4.84419
2	#NULL!	#NULL!	#NULL!	#NULL!	1	1	52	2	2	115	73	42	2	29.1	#NULL!	12.3	301	#NULL!	0.8	264	109	62	145	46.8	4.69135
2	#NULL!	#NULL!	#NULL!	#NULL!	1	1	41	1	2	152	97	55	1	27.2	#NULL!	6.4	106	#NULL!	1.1	161	202	47	75	47.1	5.30827
2	#NULL!	#NULL!	#NULL!	#NULL!	1	1	41	1	2	122	85	37	1	26.8	#NULL!	7.3	144	#NULL!	1.1	204	617	44	78	49	6.42487
2	#NULL!	#NULL!	#NULL!	#NULL!	1	1	40	1	2	126	78	48	1	26	#NULL!	6.7	142	#NULL!	1.1	187	211	37	101	45.9	5.35186
2	#NULL!	#NULL!	#NULL!	#NULL!	1	1	67	2	2	111	58	53	2	31.1	#NULL!	6.3	100	#NULL!	0.8	302	279	46	200	41.5	5.63121
2	#NULL!	#NULL!	#NULL!	#NULL!	1	1	80	1	2	121	64	57	1	24.6	#NULL!	7.7	147	#NULL!	1	112	80	36	48	39.8	4.38203
2	#NULL!	#NULL!	#NULL!	#NULL!	1	1	44	1	2	114	74	40	2	29	#NULL!	7.3	113	#NULL!	1.1	162	122	49	71	44.1	4.80402
2	#NULL!	#NULL!	#NULL!	#NULL!	1	1	47	2	2	117	73	44	2	22.7	#NULL!	7.9	107	#NULL!	0.9	155	246	34	78	34.2	5.50533
2	#NULL!	#NULL!	#NULL!	#NULL!	1	1	56	1	2	114	68	46	1	25.9	#NULL!	7.7	98	#NULL!	1.2	219	139	52	121	49.5	4.93447
2	#NULL!	#NULL!	#NULL!	#NULL!	1	1	63	1	2	125	75	50	1	24.2	#NULL!	8.1	107	#NULL!	1	176	51	64	83	40.7	3.93183
2	#NULL!	#NULL!	#NULL!	#NULL!	1	1	66	2	2	164	88	76	2	19.4	#NULL!	7.3	157	#NULL!	0.8	264	198	65	144	41.5	5.28827
2	#NULL!	#NULL!	#NULL!	#NULL!	1	1	48	2	2	120	72	48	2	26.1	#NULL!	7.8	156	#NULL!	0.8	284	86	74	159	41.2	4.45435
2	#NULL!	#NULL!	#NULL!	#NULL!	1	1	64	1	2	120	80	40	1	22.7	#NULL!	#NULL!	126	#NULL!	1.1	200	330	46	90	46	5.79909
2	#NULL!	#NULL!	#NULL!	#NULL!	1	1	41	1	2	103	60	43	1	25.3	#NULL!	7.3	160	#NULL!	1.3	142	113	42	68	47	4.72739
2	#NULL!	#NULL!	#NULL!	#NULL!	1	1	48	1	2	132	88	44	1	25.5	#NULL!	5.4	126	#NULL!	0.9	186	275	48	81	41.8	5.61677
2	#NULL!	#NULL!	#NULL!	#NULL!	1	1	72	2	2	139	71	68	2	30.8	#NULL!	8.6	154	#NULL!	1	222	107	50	126	45.6	4.67283
2	#NULL!	#NULL!	#NULL!	#NULL!	1	1	46	1	2	131	94	37	1	26.9	#NULL!	6.7	130	#NULL!	1.2	281	202	49	172	49.5	5.30827
2	#NULL!	#NULL!	#NULL!	#NULL!	1	1	53	2	2	122	64	58	1	26.9	#NULL!	6.7	149	#NULL!	1	256	215	52	142	41.1	5.37064
2	#NULL!	#NULL!	#NULL!	#NULL!	1	1	73	2	2	164	76	88	2	34	#NULL!	8	126	#NULL!	0.8	126	44	54	54	35.7	3.78419
2	#NULL!	#NULL!	#NULL!	#NULL!	1	1	69	2	2	121	77	44	2	19.7	#NULL!	6.4	137	#NULL!	0.9	207	178	57	96	42.2	5.18178
2	#NULL!	#NULL!	#NULL!	#NULL!	1	1	63	1	2	133	68	65	1	16.9	#NULL!	7	150	#NULL!	1.1	254	62	92	125	45.1	4.12713
2	#NULL!	#NULL!	#NULL!	#NULL!	1	1	75	1	2	140	85	55	1	24	#NULL!	6.3	84	#NULL!	1.5	197	170	44	115	47.5	5.1358
2	#NULL!	#NULL!	#NULL!	#NULL!	1	1	62	2	2	128	71	57	2	21.5	#NULL!	7.4	151	#NULL!	0.7	160	57	58	74	40.9	4.04305
2	#NULL!	#NULL!	#NULL!	#NULL!	1	1	71	1	2	148	95	53	2	19.4	#NULL!	6.2	101	#NULL!	0.9	150	49	73	58	41.3	3.89182
2	#NULL!	#NULL!	#NULL!	#NULL!	1	1	56	1	2	113	68	45	1	27.3	#NULL!	6.3	130	#NULL!	1.2	234	99	45	135	43.2	4.59512
2	#NULL!	#NULL!	#NULL!	#NULL!	1	1	58	2	2	128	72	56	2	24.1	#NULL!	6.2	128	#NULL!	1.1	206	170	58	104	40.1	5.1358
2	#NULL!	#NULL!	#NULL!	#NULL!	1	1	43	1	2	134	88	46	1	26.8	#NULL!	6.2	146	#NULL!	1.3	269	198	78	145	47.8	5.28827
2	#NULL!	#NULL!	#NULL!	#NULL!	1	1	45	1	2	120	73	47	1	23.5	#NULL!	#NULL!	126	#NULL!	1	178	140	64	84	43.2	4.94164
2	#NULL!	#NULL!	#NULL!	#NULL!	1	1	72	2	2	121	83	38	2	22.7	#NULL!	6.3	101	#NULL!	0.8	196	56	74	91	38.1	4.02535
2	#NULL!	#NULL!	#NULL!	#NULL!	1	1	71	2	2	112	72	40	2	21.8	#NULL!	6.4	110	#NULL!	0.8	188	81	52	101	43.3	4.39445
2	#NULL!	#NULL!	#NULL!	#NULL!	1	1	48	1	2	107	79	28	1	26.2	#NULL!	6.3	137	#NULL!	1.5	271	234	43	157	46.5	5.45532
2	#NULL!	#NULL!	#NULL!	#NULL!	1	1	42	1	2	119	78	41	1	26.4	#NULL!	9.6	222	#NULL!	1.3	261	298	32	152	49	5.69709
2	#NULL!	#NULL!	#NULL!	#NULL!	1	1	43	1	2	129	82	47	1	26	#NULL!	8.9	156	#NULL!	1.3	233	187	37	144	47.1	5.23111
2	#NULL!	#NULL!	#NULL!	#NULL!	1	1	65	1	2	137	76	61	1	23	#NULL!	7.5	165	#NULL!	1.4	194	136	48	102	44.4	4.91265
2	#NULL!	#NULL!	#NULL!	#NULL!	1	1	51	1	2	133	75	58	1	31.3	#NULL!	6.4	139	#NULL!	1.2	237	356	51	113	45.4	5.87493
2	#NULL!	#NULL!	#NULL!	#NULL!	1	1	55	1	2	106	67	39	1	18.7	#NULL!	9.6	126	#NULL!	1.2	252	74	46	151	46.1	4.30407
2	#NULL!	#NULL!	#NULL!	#NULL!	1	1	60	1	2	131	83	48	1	27.1	#NULL!	6.3	130	#NULL!	1.4	199	141	35	118	50.1	4.94876
2	#NULL!	#NULL!	#NULL!	#NULL!	1	1	57	1	2	140	87	53	1	25.7	#NULL!	8.3	87	#NULL!	1.3	169	76	54	87	48.6	4.33073
2	#NULL!	#NULL!	#NULL!	#NULL!	1	1	69	1	2	147	91	56	1	23.6	#NULL!	7.4	212	#NULL!	1.1	247	353	49	126	46.3	5.86647
2	#NULL!	#NULL!	#NULL!	#NULL!	1	1	51	2	2	144	77	67	2	26	#NULL!	7.1	149	#NULL!	1	187	96	38	109	39.6	4.56435
2	#NULL!	#NULL!	#NULL!	#NULL!	1	1	57	2	2	148	86	62	1	#NULL!	#NULL!	6.7	95	#NULL!	1.6	229	150	37	134	35.6	5.01064
2	#NULL!	#NULL!	#NULL!	#NULL!	1	1	50	1	2	125	76	49	1	24.2	#NULL!	7.7	135	#NULL!	1	169	112	44	92	44	4.7185
2	#NULL!	#NULL!	#NULL!	#NULL!	1	1	55	1	2	95	68	27	1	24.6	#NULL!	6.6	116	#NULL!	1.4	168	109	56	83	45.8	4.69135
2	#NULL!	#NULL!	#NULL!	#NULL!	1	1	68	2	2	175	87	88	2	27	#NULL!	7.1	189	#NULL!	1	230	118	51	135	38.8	4.77068
2	#NULL!	#NULL!	#NULL!	#NULL!	1	1	52	1	2	116	75	41	2	26.1	#NULL!	6.6	132	#NULL!	1.1	255	155	55	140	48.6	5.04343
2	#NULL!	#NULL!	#NULL!	#NULL!	1	1	63	1	2	166	94	72	1	24	#NULL!	7	136	#NULL!	0.9	171	135	57	75	47.4	4.90527
2	#NULL!	#NULL!	#NULL!	#NULL!	1	1	68	2	2	140	73	67	2	21.2	#NULL!	7.2	123	#NULL!	0.9	199	109	46	113	35.2	4.69135
2	#NULL!	#NULL!	#NULL!	#NULL!	1	1	64	2	2	157	92	65	2	22.4	#NULL!	7.8	170	#NULL!	1	228	204	39	130	46	5.31812
2	#NULL!	#NULL!	#NULL!	#NULL!	1	1	70	1	2	146	83	63	2	23.5	#NULL!	7.8	112	#NULL!	1.3	157	204	35	78	41.7	5.31812
2	#NULL!	#NULL!	#NULL!	#NULL!	1	1	51	1	2	117	73	44	2	23.1	#NULL!	#NULL!	126	#NULL!	1.2	159	153	42	83	45.4	5.03044
2	#NULL!	#NULL!	#NULL!	#NULL!	1	1	52	1	2	127	78	49	2	23.3	#NULL!	#NULL!	220	#NULL!	1.2	182	158	38	99	46.4	5.0626
2	#NULL!	#NULL!	#NULL!	#NULL!	1	1	60	1	2	131	85	46	1	28.6	#NULL!	6.7	137	#NULL!	1.2	183	211	45	93	44.1	5.35186
2	#NULL!	#NULL!	#NULL!	#NULL!	1	1	49	1	2	118	84	34	1	25.6	#NULL!	6	136	#NULL!	1.3	225	398	46	108	50.8	5.98645
2	#NULL!	#NULL!	#NULL!	#NULL!	1	1	64	2	2	103	58	45	2	23.2	#NULL!	6.4	93	#NULL!	0.9	145	85	62	61	42.3	4.44265
2	#NULL!	#NULL!	#NULL!	#NULL!	1	1	63	2	2	128	70	58	2	23.7	#NULL!	8.5	176	#NULL!	0.9	262	113	55	146	45.6	4.72739
2	#NULL!	#NULL!	#NULL!	#NULL!	1	1	33	1	2	133	90	43	1	33.8	#NULL!	8.9	158	#NULL!	1.3	224	114	49	126	46.5	4.7362
2	#NULL!	#NULL!	#NULL!	#NULL!	1	1	63	2	2	157	115	42	2	25.3	#NULL!	6.4	131	#NULL!	0.9	224	115	56	125	43.4	4.74493
2	#NULL!	#NULL!	#NULL!	#NULL!	1	1	42	1	2	121	78	43	1	24.4	#NULL!	6.7	135	#NULL!	1.5	177	169	62	86	44.6	5.1299
2	#NULL!	#NULL!	#NULL!	#NULL!	1	1	50	1	2	118	80	38	2	22.7	#NULL!	5.2	127	#NULL!	1.4	262	78	85	131	51.6	4.35671
2	#NULL!	#NULL!	#NULL!	#NULL!	1	1	54	1	2	96	60	36	1	25.6	#NULL!	7	130	#NULL!	1.1	208	95	50	121	47.9	4.55388
2	#NULL!	#NULL!	#NULL!	#NULL!	1	1	65	1	2	122	79	43	1	25	#NULL!	#NULL!	175	#NULL!	1.2	173	137	53	83	49	4.91998
2	#NULL!	#NULL!	#NULL!	#NULL!	1	1	44	2	2	112	71	41	2	28.2	#NULL!	6.6	149	#NULL!	1	180	264	53	84	41.3	5.57595
2	#NULL!	#NULL!	#NULL!	#NULL!	1	1	57	1	2	94	59	35	1	21.3	#NULL!	11.5	167	#NULL!	1	250	176	53	141	48.8	5.17048
2	#NULL!	#NULL!	#NULL!	#NULL!	1	1	53	1	2	113	73	40	1	20.9	#NULL!	7	135	#NULL!	1.2	214	54	49	125	46.8	3.98898
2	#NULL!	#NULL!	#NULL!	#NULL!	1	1	52	1	2	113	78	35	1	20.7	#NULL!	9.1	156	#NULL!	1	206	190	48	107	44.6	5.24702
2	#NULL!	#NULL!	#NULL!	#NULL!	1	1	60	1	2	132	86	46	1	27.7	#NULL!	7.2	143	#NULL!	1	222	391	45	104	49.4	5.96871
2	#NULL!	#NULL!	#NULL!	#NULL!	1	1	64	1	2	124	75	49	1	24.1	#NULL!	6.8	109	#NULL!	1	215	286	33	110	47	5.65599
2	#NULL!	#NULL!	#NULL!	#NULL!	1	1	51	2	2	127	84	43	2	22.9	#NULL!	6.8	133	#NULL!	1	177	90	69	79	42.6	4.49981
2	#NULL!	#NULL!	#NULL!	#NULL!	1	1	47	1	2	114	86	28	1	24.4	#NULL!	6.7	127	#NULL!	1.1	214	95	52	122	45.4	4.55388
2	#NULL!	#NULL!	#NULL!	#NULL!	1	1	55	1	2	128	85	43	1	22.9	#NULL!	7	128	#NULL!	1.2	155	118	59	70	43.4	4.77068
2	#NULL!	#NULL!	#NULL!	#NULL!	1	1	38	1	2	122	84	38	1	22.1	#NULL!	5.9	134	#NULL!	1.1	154	31	70	73	42.8	3.43399
2	#NULL!	#NULL!	#NULL!	#NULL!	1	1	72	2	2	127	59	68	2	22.6	#NULL!	8.1	157	#NULL!	0.9	267	216	67	140	39	5.37528
2	#NULL!	#NULL!	#NULL!	#NULL!	1	1	45	1	2	136	84	52	1	29.3	#NULL!	5.8	132	#NULL!	1.3	226	327	76	97	48.9	5.78996
2	#NULL!	#NULL!	#NULL!	#NULL!	1	1	46	1	2	121	81	40	2	23.3	#NULL!	7	139	#NULL!	1.3	126	132	42	58	45.6	4.8828
2	#NULL!	#NULL!	#NULL!	#NULL!	1	1	63	1	2	132	67	65	1	20.7	#NULL!	6.2	126	#NULL!	1.1	146	106	56	65	43.8	4.66344
2	#NULL!	#NULL!	#NULL!	#NULL!	1	1	55	1	2	132	80	52	1	25.2	#NULL!	6.3	194	#NULL!	1.3	139	73	65	59	46.5	4.29046
2	#NULL!	#NULL!	#NULL!	#NULL!	1	1	49	2	2	106	50	56	2	22.4	#NULL!	7.9	180	#NULL!	0.9	246	225	65	135	41.9	5.4161
2	#NULL!	#NULL!	#NULL!	#NULL!	1	1	72	2	2	102	61	41	2	23.5	#NULL!	6.2	131	#NULL!	0.8	206	214	49	106	42.6	5.36598
2	#NULL!	#NULL!	#NULL!	#NULL!	1	1	72	2	2	129	69	60	2	23.2	#NULL!	6.4	127	#NULL!	0.8	173	76	51	96	41.6	4.33073
2	#NULL!	#NULL!	#NULL!	#NULL!	1	1	38	1	2	111	75	36	1	23.3	#NULL!	7.8	161	#NULL!	1.1	243	315	46	135	47	5.75257
2	#NULL!	#NULL!	#NULL!	#NULL!	1	1	32	1	2	111	56	55	1	28.4	#NULL!	7.6	147	#NULL!	1.2	239	404	37	123	43.3	6.00141
2	#NULL!	#NULL!	#NULL!	#NULL!	1	1	33	1	2	108	71	37	1	27.2	#NULL!	6.8	133	#NULL!	1.2	217	429	37	114	46.2	6.06146
2	#NULL!	#NULL!	#NULL!	#NULL!	1	1	60	2	2	158	94	64	2	22	#NULL!	10.9	209	#NULL!	0.9	232	73	94	115	43.8	4.29046
2	#NULL!	#NULL!	#NULL!	#NULL!	1	1	49	1	2	110	73	37	1	23.8	#NULL!	6.4	140	#NULL!	1.3	204	292	41	106	48.4	5.67675
2	#NULL!	#NULL!	#NULL!	#NULL!	1	1	67	1	2	108	78	30	1	26	#NULL!	8.9	182	#NULL!	1.2	264	114	50	153	50.7	4.7362
2	#NULL!	#NULL!	#NULL!	#NULL!	1	1	45	1	2	131	95	36	1	26.8	#NULL!	6.8	99	#NULL!	1.1	240	147	60	127	47.3	4.99043
2	#NULL!	#NULL!	#NULL!	#NULL!	1	1	65	2	2	134	80	54	2	24.9	#NULL!	9.2	148	#NULL!	0.8	148	154	43	73	40.6	5.03695
2	#NULL!	#NULL!	#NULL!	#NULL!	1	1	81	1	2	159	87	72	2	21.3	#NULL!	6.5	138	#NULL!	1.3	246	190	45	142	49.7	5.24702
2	#NULL!	#NULL!	#NULL!	#NULL!	1	1	69	1	2	132	81	51	1	26.6	#NULL!	8.1	170	#NULL!	1	193	88	68	99	47	4.47734
2	#NULL!	#NULL!	#NULL!	#NULL!	1	1	46	2	2	119	74	45	2	26	#NULL!	7.2	225	#NULL!	0.9	193	171	67	93	40.2	5.14166
2	#NULL!	#NULL!	#NULL!	#NULL!	1	1	51	1	2	133	98	35	2	26.5	#NULL!	6.6	156	#NULL!	1.1	186	269	45	86	48.5	5.59471
2	#NULL!	#NULL!	#NULL!	#NULL!	1	1	62	1	2	106	59	47	1	22.6	#NULL!	6.9	139	#NULL!	1.4	220	205	54	121	49.2	5.32301
2	#NULL!	#NULL!	#NULL!	#NULL!	1	1	57	1	2	106	61	45	1	24.2	#NULL!	11.5	265	#NULL!	1.2	171	52	67	89	46.4	3.95124
2	#NULL!	#NULL!	#NULL!	#NULL!	1	1	63	1	2	131	67	64	1	20.3	#NULL!	9.5	134	#NULL!	1.8	231	145	41	135	36.1	4.97673
2	#NULL!	#NULL!	#NULL!	#NULL!	1	1	63	1	2	94	62	32	2	19.6	#NULL!	6.4	135	#NULL!	1.2	203	118	66	103	56.3	4.77068
2	#NULL!	#NULL!	#NULL!	#NULL!	1	1	63	2	2	125	82	43	1	22.6	#NULL!	7.1	118	#NULL!	1.1	213	155	84	100	41.4	5.04343
2	#NULL!	#NULL!	#NULL!	#NULL!	1	1	65	2	2	144	91	53	2	22.9	#NULL!	6.1	126	#NULL!	0.8	153	110	51	71	32.8	4.70048
2	#NULL!	#NULL!	#NULL!	#NULL!	1	1	40	1	2	117	88	29	1	26.7	#NULL!	9.2	233	#NULL!	1.4	244	352	51	125	53	5.86363
2	#NULL!	#NULL!	#NULL!	#NULL!	1	1	65	2	2	134	72	62	2	27	#NULL!	7.8	107	#NULL!	1	246	55	40	159	41.1	4.00733
2	#NULL!	#NULL!	#NULL!	#NULL!	1	1	42	1	2	115	81	34	1	27.4	#NULL!	6.1	138	#NULL!	1.1	191	168	56	99	50.8	5.12396
2	#NULL!	#NULL!	#NULL!	#NULL!	1	1	51	2	2	110	61	49	2	20.8	#NULL!	6.5	163	#NULL!	1.1	182	173	49	99	37.8	5.15329
2	#NULL!	#NULL!	#NULL!	#NULL!	1	1	61	1	2	143	81	62	1	25.5	#NULL!	8.1	178	#NULL!	1	162	207	38	85	46.3	5.33272
2	#NULL!	#NULL!	#NULL!	#NULL!	1	1	64	1	2	137	81	56	1	23.5	#NULL!	6.5	141	#NULL!	1.4	210	67	94	93	45.6	4.20469
2	#NULL!	#NULL!	#NULL!	#NULL!	1	1	53	1	2	123	81	42	1	26.8	#NULL!	7.6	143	#NULL!	1.1	183	77	65	92	48.3	4.34381
2	#NULL!	#NULL!	#NULL!	#NULL!	1	1	55	1	2	125	75	50	1	28.6	#NULL!	7.2	141	#NULL!	1.1	162	58	55	81	42.5	4.06044
2	#NULL!	#NULL!	#NULL!	#NULL!	1	1	50	1	2	122	77	45	1	30.6	#NULL!	6.3	137	#NULL!	1.1	208	82	60	119	49	4.40672
2	#NULL!	#NULL!	#NULL!	#NULL!	1	1	41	1	2	101	77	24	2	26.3	#NULL!	6.6	178	#NULL!	1.2	206	174	48	117	46.2	5.15906
2	#NULL!	#NULL!	#NULL!	#NULL!	1	1	61	1	2	136	78	58	1	26.2	#NULL!	6.9	133	#NULL!	1.3	166	151	51	84	46.5	5.01728
2	#NULL!	#NULL!	#NULL!	#NULL!	1	1	62	1	2	121	76	45	1	26.3	#NULL!	6.5	121	#NULL!	1.3	211	161	39	123	42.1	5.0814
2	#NULL!	#NULL!	#NULL!	#NULL!	1	1	71	2	2	134	82	52	2	26.1	#NULL!	7.2	144	#NULL!	1.2	235	157	43	143	38.8	5.05625
2	#NULL!	#NULL!	#NULL!	#NULL!	1	1	72	2	2	137	81	56	2	25.6	#NULL!	10.1	218	#NULL!	1.1	182	159	39	101	37.7	5.0689
2	#NULL!	#NULL!	#NULL!	#NULL!	1	1	73	2	2	149	89	60	2	26.1	#NULL!	7.3	142	#NULL!	1.2	164	118	36	88	38.2	4.77068
2	#NULL!	#NULL!	#NULL!	#NULL!	1	1	71	1	2	128	83	45	1	22	#NULL!	7.6	132	#NULL!	1.4	216	118	58	124	46.8	4.77068
2	#NULL!	#NULL!	#NULL!	#NULL!	1	1	72	1	2	124	71	53	1	21.6	#NULL!	7.8	98	#NULL!	1.3	173	105	45	95	44.2	4.65396
2	#NULL!	#NULL!	#NULL!	#NULL!	1	1	73	1	2	160	87	73	1	21.7	#NULL!	7.6	83	#NULL!	1.4	185	85	44	103	44.6	4.44265
2	#NULL!	#NULL!	#NULL!	#NULL!	1	1	45	1	2	115	84	31	1	21.7	#NULL!	7.3	144	#NULL!	1.2	160	349	41	68	48	5.85507
2	#NULL!	#NULL!	#NULL!	#NULL!	1	1	45	1	2	126	89	37	1	24.1	#NULL!	6.1	133	#NULL!	1.1	179	395	51	75	44.2	5.97889
2	#NULL!	#NULL!	#NULL!	#NULL!	1	1	64	2	2	111	51	60	2	23.2	#NULL!	7.2	139	#NULL!	1	190	204	36	101	38.1	5.31812
2	#NULL!	#NULL!	#NULL!	#NULL!	1	1	35	1	2	134	93	41	1	30.6	#NULL!	11.8	280	#NULL!	1	368	204	42	62	47.1	5.31812
2	#NULL!	#NULL!	#NULL!	#NULL!	1	1	73	2	2	#NULL!	#NULL!	0	2	19.5	#NULL!	8.6	216	#NULL!	1.2	231	171	49	133	40.1	5.14166
2	#NULL!	#NULL!	#NULL!	#NULL!	1	1	61	1	2	105	76	29	1	24.3	#NULL!	6.1	138	#NULL!	1.2	246	129	65	142	43.5	4.85981
2	#NULL!	#NULL!	#NULL!	#NULL!	1	1	51	1	2	134	96	38	1	27.5	#NULL!	7.5	169	#NULL!	1.3	189	240	45	101	47.2	5.48064
2	#NULL!	#NULL!	#NULL!	#NULL!	1	1	56	1	2	137	90	47	2	24.6	#NULL!	8	188	#NULL!	1.2	194	101	52	107	44.1	4.61512
2	#NULL!	#NULL!	#NULL!	#NULL!	1	1	43	1	2	112	73	39	1	22.5	#NULL!	7	150	#NULL!	1.3	192	213	42	104	47.6	5.36129
2	#NULL!	#NULL!	#NULL!	#NULL!	1	1	52	1	2	126	97	29	2	29.1	#NULL!	6.2	144	#NULL!	1.4	166	125	96	55	40.3	4.82831
2	#NULL!	#NULL!	#NULL!	#NULL!	1	1	53	2	2	107	69	38	2	22.2	#NULL!	7.6	140	#NULL!	0.9	176	102	55	89	40.5	4.62497
2	#NULL!	#NULL!	#NULL!	#NULL!	1	1	69	2	2	104	52	52	2	23.9	#NULL!	6.5	122	#NULL!	1	250	150	67	142	40.3	5.01064
2	#NULL!	#NULL!	#NULL!	#NULL!	1	1	35	1	2	124	82	42	1	29.6	#NULL!	8.5	185	#NULL!	0.8	132	184	41	61	45.2	5.21494
2	#NULL!	#NULL!	#NULL!	#NULL!	1	1	65	2	2	106	58	48	1	21.1	#NULL!	5.9	126	#NULL!	0.7	191	66	59	107	40.1	4.18965
2	#NULL!	#NULL!	#NULL!	#NULL!	1	1	53	1	2	121	79	42	1	25.6	#NULL!	8	149	#NULL!	1.2	222	176	50	118	51.8	5.17048
2	#NULL!	#NULL!	#NULL!	#NULL!	1	1	49	2	2	176	95	81	2	26.2	#NULL!	9.6	223	#NULL!	0.9	248	218	43	151	46.9	5.3845
2	#NULL!	#NULL!	#NULL!	#NULL!	1	1	65	2	2	160	100	60	2	20.7	#NULL!	7.6	144	#NULL!	1	224	125	74	116	43.1	4.82831
2	#NULL!	#NULL!	#NULL!	#NULL!	1	1	60	2	2	122	80	42	2	30.1	#NULL!	7.8	103	#NULL!	1	240	223	48	136	36.5	5.40717
2	#NULL!	#NULL!	#NULL!	#NULL!	1	1	68	2	2	120	67	53	2	19.9	#NULL!	11.6	183	#NULL!	0.7	229	128	39	143	41.9	4.85203
2	#NULL!	#NULL!	#NULL!	#NULL!	1	1	51	1	2	131	79	52	1	23.9	#NULL!	6.2	128	#NULL!	1	172	574	32	63	48.3	6.35263
2	#NULL!	#NULL!	#NULL!	#NULL!	1	1	40	1	2	129	90	39	1	27.6	#NULL!	7.9	174	#NULL!	0.8	245	222	45	145	50	5.40268
2	#NULL!	#NULL!	#NULL!	#NULL!	1	1	65	1	2	154	53	101	2	22.3	#NULL!	6.6	150	#NULL!	1	209	86	95	86	46.3	4.45435
2	#NULL!	#NULL!	#NULL!	#NULL!	1	1	50	1	2	138	91	47	1	29	#NULL!	5.8	113	#NULL!	1.1	181	299	53	80	46.6	5.70044
2	#NULL!	#NULL!	#NULL!	#NULL!	1	1	50	1	2	135	111	24	1	23.9	#NULL!	8.9	164	#NULL!	1.2	192	144	63	99	48.9	4.96981
2	#NULL!	#NULL!	#NULL!	#NULL!	1	1	58	1	2	122	80	42	1	20.5	#NULL!	5.5	113	#NULL!	1.2	228	282	34	125	50.6	5.64191
2	#NULL!	#NULL!	#NULL!	#NULL!	1	1	60	1	2	118	73	45	2	20.2	#NULL!	5.5	78	#NULL!	1.1	146	52	47	75	44.7	3.95124
2	#NULL!	#NULL!	#NULL!	#NULL!	1	1	48	1	2	120	91	29	2	24.8	#NULL!	6.1	97	#NULL!	1.1	189	170	39	112	48.3	5.1358
2	#NULL!	#NULL!	#NULL!	#NULL!	1	1	63	1	2	104	66	38	1	18.2	#NULL!	9.3	207	#NULL!	1.1	248	118	79	129	46.3	4.77068
2	#NULL!	#NULL!	#NULL!	#NULL!	1	1	56	1	2	133	85	48	1	22.8	#NULL!	6.8	150	#NULL!	1.2	171	223	55	77	40.8	5.40717
2	#NULL!	#NULL!	#NULL!	#NULL!	1	1	44	1	2	127	90	37	2	26.4	#NULL!	10.6	208	#NULL!	1.3	180	172	57	90	48.3	5.14749
2	#NULL!	#NULL!	#NULL!	#NULL!	1	1	56	1	2	130	102	28	1	25.7	#NULL!	8	138	#NULL!	1.1	291	163	48	177	56.5	5.09375
2	#NULL!	#NULL!	#NULL!	#NULL!	1	1	51	2	2	155	106	49	2	25.6	#NULL!	11.3	187	#NULL!	0.9	341	208	80	202	45	5.33754
2	#NULL!	#NULL!	#NULL!	#NULL!	1	1	47	2	2	104	73	31	2	22.8	#NULL!	8.3	120	#NULL!	0.9	151	102	67	58	41.2	4.62497
2	#NULL!	#NULL!	#NULL!	#NULL!	1	1	65	1	2	129	80	49	1	26.6	#NULL!	7.2	141	#NULL!	1.1	255	160	65	138	48	5.07517
2	#NULL!	#NULL!	#NULL!	#NULL!	1	1	40	1	2	123	77	46	1	33.3	#NULL!	7.5	176	#NULL!	1.3	195	124	53	93	44.7	4.82028
2	#NULL!	#NULL!	#NULL!	#NULL!	1	1	42	1	2	113	71	42	1	27.7	#NULL!	7.5	158	#NULL!	1.1	164	151	63	76	44.3	5.01728
2	#NULL!	#NULL!	#NULL!	#NULL!	1	1	42	2	2	139	88	51	2	24.4	#NULL!	10.6	224	#NULL!	0.9	292	120	52	92	45.9	4.78749
2	#NULL!	#NULL!	#NULL!	#NULL!	1	1	77	1	2	87	69	18	1	21.2	#NULL!	7	141	#NULL!	1.1	189	66	51	113	49.2	4.18965
2	#NULL!	#NULL!	#NULL!	#NULL!	1	1	60	2	2	129	74	55	2	28.4	#NULL!	6.2	127	#NULL!	0.9	247	136	54	148	42.7	4.91265
2	#NULL!	#NULL!	#NULL!	#NULL!	1	1	56	1	2	106	72	34	1	22.6	#NULL!	7.6	191	#NULL!	1.3	148	279	33	65	45.9	5.63121
2	#NULL!	#NULL!	#NULL!	#NULL!	1	1	42	2	2	152	100	52	1	26.7	#NULL!	12.3	269	#NULL!	1	211	184	70	106	44.5	5.21494
2	#NULL!	#NULL!	#NULL!	#NULL!	1	1	43	2	2	103	57	46	1	28.2	#NULL!	9.8	162	#NULL!	1.2	196	152	55	103	41.5	5.02388
2	#NULL!	#NULL!	#NULL!	#NULL!	1	1	44	2	2	135	73	62	1	29.2	#NULL!	9.9	292	#NULL!	1.1	191	223	50	90	42.5	5.40717
2	#NULL!	#NULL!	#NULL!	#NULL!	1	1	63	2	2	148	87	61	2	20.5	#NULL!	9.7	164	#NULL!	1	234	392	59	105	44.7	5.97126
2	#NULL!	#NULL!	#NULL!	#NULL!	1	1	68	1	2	118	71	47	1	24.4	#NULL!	6.6	142	#NULL!	1	171	51	60	85	46.7	3.93183
2	#NULL!	#NULL!	#NULL!	#NULL!	1	1	35	1	2	117	91	26	2	28.1	#NULL!	5.7	139	#NULL!	1.1	209	177	47	117	50.4	5.17615
2	#NULL!	#NULL!	#NULL!	#NULL!	1	1	70	2	2	116	65	51	2	28.2	#NULL!	6.7	124	#NULL!	0.9	206	188	38	119	45.8	5.23644
2	#NULL!	#NULL!	#NULL!	#NULL!	1	1	45	2	2	110	66	44	2	24.3	#NULL!	6.8	135	#NULL!	0.9	191	240	35	105	38.8	5.48064
2	#NULL!	#NULL!	#NULL!	#NULL!	1	1	56	2	2	98	67	31	2	25.2	#NULL!	7.6	126	#NULL!	1	230	67	73	125	40.7	4.20469
2	#NULL!	#NULL!	#NULL!	#NULL!	1	1	47	1	2	126	90	36	1	28.5	#NULL!	8	106	#NULL!	1.1	175	88	62	84	46.7	4.47734
2	#NULL!	#NULL!	#NULL!	#NULL!	1	1	31	1	2	106	74	32	1	19.3	#NULL!	12.5	256	#NULL!	1.1	170	41	68	84	42.9	3.71357
2	#NULL!	#NULL!	#NULL!	#NULL!	1	1	73	2	2	163	78	85	2	23.7	#NULL!	9.8	155	#NULL!	0.8	186	213	39	103	44.8	5.36129
2	#NULL!	#NULL!	#NULL!	#NULL!	1	1	70	1	2	#NULL!	#NULL!	0	1	#NULL!	#NULL!	7.3	254	#NULL!	1.3	142	133	34	76	48.1	4.89035
2	#NULL!	#NULL!	#NULL!	#NULL!	1	1	65	2	2	132	69	63	2	27.7	#NULL!	7.6	126	#NULL!	0.9	256	147	67	139	42.9	4.99043
2	#NULL!	#NULL!	#NULL!	#NULL!	1	1	55	1	2	116	77	39	1	25.7	#NULL!	7	113	#NULL!	1.2	166	211	36	77	44.1	5.35186
2	#NULL!	#NULL!	#NULL!	#NULL!	1	1	52	1	2	114	87	27	2	26.1	#NULL!	6.9	149	#NULL!	1.1	173	488	48	51	45.5	6.19032
2	#NULL!	#NULL!	#NULL!	#NULL!	1	1	49	1	2	96	70	26	1	21.8	#NULL!	8.2	181	#NULL!	1.3	208	82	58	114	47	4.40672
2	#NULL!	#NULL!	#NULL!	#NULL!	1	1	50	1	2	109	73	36	1	21.2	#NULL!	6.6	116	#NULL!	1.1	133	47	49	68	42.8	3.85015
2	#NULL!	#NULL!	#NULL!	#NULL!	1	1	61	1	2	149	81	68	1	24.6	#NULL!	6.9	136	#NULL!	1.1	106	67	49	39	40.3	4.20469
2	#NULL!	#NULL!	#NULL!	#NULL!	1	1	68	1	2	130	79	51	2	22.3	#NULL!	8.3	146	#NULL!	1.3	208	59	51	113	47.8	4.07754
2	#NULL!	#NULL!	#NULL!	#NULL!	1	1	50	2	2	105	57	48	2	20.9	#NULL!	7.5	141	#NULL!	0.9	152	117	50	69	40.4	4.76217
2	#NULL!	#NULL!	#NULL!	#NULL!	1	1	38	1	2	95	58	37	2	26.4	#NULL!	7.2	130	#NULL!	1	227	150	49	131	46.1	5.01064
2	#NULL!	#NULL!	#NULL!	#NULL!	1	1	39	1	2	115	66	49	2	25.2	#NULL!	8.6	139	#NULL!	0.9	205	121	44	132	44.1	4.79579
2	#NULL!	#NULL!	#NULL!	#NULL!	1	1	70	1	2	151	82	69	1	20.1	#NULL!	8.6	276	#NULL!	1.2	142	64	56	64	36.1	4.15888
2	#NULL!	#NULL!	#NULL!	#NULL!	1	1	48	1	2	100	73	27	2	25.5	#NULL!	11.4	165	#NULL!	1	212	56	56	122	47.8	4.02535
2	#NULL!	#NULL!	#NULL!	#NULL!	1	1	60	1	2	134	89	45	1	24.7	#NULL!	7	107	#NULL!	1.1	215	165	65	107	46.4	5.10595
2	#NULL!	#NULL!	#NULL!	#NULL!	1	1	72	2	2	164	82	82	2	26.3	#NULL!	6.2	129	#NULL!	0.9	216	178	59	112	43.4	5.18178
2	#NULL!	#NULL!	#NULL!	#NULL!	1	1	61	1	2	130	88	42	1	24.2	#NULL!	6.1	108	#NULL!	1.1	183	115	64	79	50.4	4.74493
2	#NULL!	#NULL!	#NULL!	#NULL!	1	1	60	1	2	115	80	35	1	26.8	#NULL!	8.2	126	#NULL!	1.2	152	86	40	76	48.6	4.45435
2	#NULL!	#NULL!	#NULL!	#NULL!	1	1	60	1	2	136	86	50	1	27	#NULL!	7	104	#NULL!	1.2	136	109	37	70	46.8	4.69135
2	#NULL!	#NULL!	#NULL!	#NULL!	1	1	61	1	2	132	88	44	2	27.4	#NULL!	7.1	111	#NULL!	1.2	136	102	34	71	46.2	4.62497
2	#NULL!	#NULL!	#NULL!	#NULL!	1	1	67	2	2	111	63	48	2	25.5	#NULL!	6.7	120	#NULL!	1	188	142	50	101	38.8	4.95583
2	#NULL!	#NULL!	#NULL!	#NULL!	1	1	30	1	2	118	65	53	1	23.5	#NULL!	10.6	242	#NULL!	1.2	210	148	48	119	50.5	4.99721
2	#NULL!	#NULL!	#NULL!	#NULL!	1	1	32	1	2	120	76	44	1	22.4	#NULL!	10.6	230	#NULL!	1.2	195	134	48	108	50.3	4.89784
2	#NULL!	#NULL!	#NULL!	#NULL!	1	1	58	2	2	136	90	46	2	24.1	#NULL!	10	198	#NULL!	1	293	270	50	179	43	5.59842
2	#NULL!	#NULL!	#NULL!	#NULL!	1	1	40	1	2	146	91	55	1	36	#NULL!	7	152	#NULL!	1	198	295	55	97	44.9	5.68698
2	#NULL!	#NULL!	#NULL!	#NULL!	1	1	84	2	2	138	86	52	2	20.5	#NULL!	5.9	147	#NULL!	0.9	219	104	83	105	48.8	4.64439
2	#NULL!	#NULL!	#NULL!	#NULL!	1	1	66	1	2	113	76	37	1	27.1	#NULL!	8.1	186	#NULL!	1.2	199	109	57	109	42.8	4.69135
2	#NULL!	#NULL!	#NULL!	#NULL!	1	1	54	2	2	108	67	41	2	21.6	#NULL!	12.2	305	#NULL!	0.8	202	126	68	103	43.4	4.83628
2	#NULL!	#NULL!	#NULL!	#NULL!	1	1	49	2	2	114	66	48	2	32.1	#NULL!	7	119	#NULL!	1	202	96	60	111	43.6	4.56435
2	#NULL!	#NULL!	#NULL!	#NULL!	1	1	58	2	2	141	91	50	2	23.2	#NULL!	5.7	118	#NULL!	0.8	227	108	50	134	43.4	4.68213
2	#NULL!	#NULL!	#NULL!	#NULL!	1	1	59	2	2	128	81	47	2	23.5	#NULL!	7	130	#NULL!	0.8	200	201	40	115	41.1	5.3033
2	#NULL!	#NULL!	#NULL!	#NULL!	1	1	49	2	2	120	82	38	2	25.9	#NULL!	9.2	135	#NULL!	0.9	250	121	66	139	43	4.79579
2	#NULL!	#NULL!	#NULL!	#NULL!	1	1	58	1	2	122	80	42	1	26.2	#NULL!	7.5	156	#NULL!	1.2	260	161	67	145	46.7	5.0814
2	#NULL!	#NULL!	#NULL!	#NULL!	1	1	59	1	2	130	80	50	1	24.8	#NULL!	6.8	134	#NULL!	1.2	228	87	70	123	49.4	4.46591
2	#NULL!	#NULL!	#NULL!	#NULL!	1	1	54	1	2	148	89	59	1	24.1	#NULL!	10	245	#NULL!	1.2	301	828	55	131	47.6	6.71901
2	#NULL!	#NULL!	#NULL!	#NULL!	1	1	68	2	2	162	93	69	2	29.6	#NULL!	5.8	106	#NULL!	1.2	227	180	75	111	37.9	5.19296
2	#NULL!	#NULL!	#NULL!	#NULL!	1	1	51	1	2	108	72	36	1	24.7	#NULL!	6.2	143	#NULL!	1.2	125	114	46	55	45.1	4.7362
2	#NULL!	#NULL!	#NULL!	#NULL!	1	1	48	1	2	109	65	44	2	25.6	#NULL!	5.8	134	#NULL!	1.1	268	102	90	142	47.4	4.62497
2	#NULL!	#NULL!	#NULL!	#NULL!	1	1	70	1	2	133	93	40	1	23.1	#NULL!	6.4	169	#NULL!	1.3	209	99	80	100	48.2	4.59512
2	#NULL!	#NULL!	#NULL!	#NULL!	1	1	69	2	2	155	89	66	2	26.1	#NULL!	6.6	128	#NULL!	0.8	228	271	61	121	40.8	5.60212
2	#NULL!	#NULL!	#NULL!	#NULL!	1	1	52	1	2	141	89	52	1	29.9	#NULL!	6.4	121	#NULL!	1	226	234	43	134	43	5.45532
2	#NULL!	#NULL!	#NULL!	#NULL!	1	1	53	1	2	129	89	40	1	29.7	#NULL!	8.1	128	#NULL!	1	244	136	48	147	42.8	4.91265
2	#NULL!	#NULL!	#NULL!	#NULL!	1	1	52	1	2	129	83	46	1	27.4	#NULL!	8.5	237	#NULL!	1.3	199	338	36	96	47.5	5.82305
2	#NULL!	#NULL!	#NULL!	#NULL!	1	1	53	1	2	124	79	45	1	28	#NULL!	6.4	115	#NULL!	1.3	202	276	29	110	48.3	5.6204
2	#NULL!	#NULL!	#NULL!	#NULL!	1	1	56	1	2	176	97	79	1	27.4	#NULL!	7.5	145	#NULL!	1	198	50	60	108	44.3	3.91202
2	#NULL!	#NULL!	#NULL!	#NULL!	1	1	43	1	2	93	61	32	1	25.3	#NULL!	8.9	104	#NULL!	0.9	210	177	40	120	46.8	5.17615
2	#NULL!	#NULL!	#NULL!	#NULL!	1	1	57	2	2	166	81	85	2	20.1	#NULL!	7.3	125	#NULL!	0.9	217	136	55	123	45.6	4.91265
2	#NULL!	#NULL!	#NULL!	#NULL!	1	1	61	2	2	140	89	51	2	24	#NULL!	7.9	131	#NULL!	0.7	296	228	52	179	37	5.42935
2	#NULL!	#NULL!	#NULL!	#NULL!	1	1	48	1	2	115	82	33	1	26.7	#NULL!	7.9	141	#NULL!	1.2	166	136	50	77	47.4	4.91265
2	#NULL!	#NULL!	#NULL!	#NULL!	1	1	49	1	2	123	78	45	1	26.7	#NULL!	8	159	#NULL!	1	156	137	42	72	45.7	4.91998
2	#NULL!	#NULL!	#NULL!	#NULL!	1	1	45	1	2	115	76	39	1	24.2	#NULL!	8.8	217	#NULL!	1.2	215	97	65	117	44.7	4.57471
2	#NULL!	#NULL!	#NULL!	#NULL!	1	1	47	1	2	105	57	48	1	21	#NULL!	11	218	#NULL!	1.1	153	114	37	87	44.6	4.7362
2	#NULL!	#NULL!	#NULL!	#NULL!	1	1	48	1	2	136	91	45	1	29.2	#NULL!	6.5	133	#NULL!	1.3	174	232	38	93	51.8	5.44674
2	#NULL!	#NULL!	#NULL!	#NULL!	1	1	50	1	2	136	83	53	1	29.4	#NULL!	5.7	141	#NULL!	1.2	229	105	39	142	46	4.65396
2	#NULL!	#NULL!	#NULL!	#NULL!	1	1	59	1	2	112	83	29	2	22.3	#NULL!	10.1	253	#NULL!	1.2	151	77	58	70	46.8	4.34381
2	#NULL!	#NULL!	#NULL!	#NULL!	1	1	58	2	2	140	90	50	2	23.4	#NULL!	7.6	149	#NULL!	1	183	91	67	83	38.3	4.51086
2	#NULL!	#NULL!	#NULL!	#NULL!	1	1	48	1	2	152	102	50	1	29.1	#NULL!	6	92	#NULL!	1	200	93	65	108	45.5	4.5326
2	#NULL!	#NULL!	#NULL!	#NULL!	1	1	49	1	2	131	84	47	1	27.1	#NULL!	5.3	98	#NULL!	1	184	50	65	91	44.4	3.91202
2	#NULL!	#NULL!	#NULL!	#NULL!	1	1	48	1	2	128	88	40	1	32.2	#NULL!	8	176	#NULL!	1.1	208	141	46	118	45.8	4.94876
2	#NULL!	#NULL!	#NULL!	#NULL!	1	1	52	2	2	124	82	42	2	21.6	#NULL!	7.8	169	#NULL!	1	276	71	67	163	42.7	4.26268
2	#NULL!	#NULL!	#NULL!	#NULL!	1	1	48	1	2	129	93	36	1	22.1	#NULL!	7.7	217	#NULL!	1.2	216	445	72	83	48.1	6.09807
2	#NULL!	#NULL!	#NULL!	#NULL!	1	1	56	1	2	115	80	35	1	28.9	#NULL!	6.6	163	#NULL!	1.3	189	361	43	82	48.7	5.88888
2	#NULL!	#NULL!	#NULL!	#NULL!	1	1	57	1	2	106	69	37	1	28.9	#NULL!	6.6	129	#NULL!	1.1	199	299	35	107	47.4	5.70044
2	#NULL!	#NULL!	#NULL!	#NULL!	1	1	51	1	2	103	61	42	1	21.7	#NULL!	9.5	200	#NULL!	1	238	158	51	135	49	5.0626
2	#NULL!	#NULL!	#NULL!	#NULL!	1	1	63	2	2	104	38	66	1	23.8	#NULL!	6.7	143	#NULL!	1.1	176	87	72	72	37	4.46591
2	#NULL!	#NULL!	#NULL!	#NULL!	1	1	58	2	2	135	64	71	2	24.8	#NULL!	6.2	160	#NULL!	0.9	323	158	57	197	39.5	5.0626
2	#NULL!	#NULL!	#NULL!	#NULL!	1	1	70	1	2	118	55	63	1	24.2	#NULL!	6	120	#NULL!	1.2	205	81	53	106	48.8	4.39445
2	#NULL!	#NULL!	#NULL!	#NULL!	1	1	66	1	2	109	68	41	1	23.7	#NULL!	6.1	110	#NULL!	1.2	202	75	69	98	43.9	4.31749
2	#NULL!	#NULL!	#NULL!	#NULL!	1	1	64	1	2	135	88	47	2	25.6	#NULL!	7	137	#NULL!	1.3	279	128	69	179	48.1	4.85203
2	#NULL!	#NULL!	#NULL!	#NULL!	1	1	46	1	2	126	76	50	1	25.5	#NULL!	6.1	128	#NULL!	1.1	179	198	39	97	45.5	5.28827
2	#NULL!	#NULL!	#NULL!	#NULL!	1	1	50	1	2	132	92	40	2	25	#NULL!	10.1	224	#NULL!	1.2	198	234	37	108	50.9	5.45532
2	#NULL!	#NULL!	#NULL!	#NULL!	1	1	62	1	2	151	96	55	2	25.4	#NULL!	6.8	157	#NULL!	1.2	213	194	61	112	47.8	5.26786
2	#NULL!	#NULL!	#NULL!	#NULL!	1	1	51	2	2	103	71	32	2	21.9	#NULL!	7.5	111	#NULL!	0.9	200	109	56	113	43.7	4.69135
2	#NULL!	#NULL!	#NULL!	#NULL!	1	1	38	2	2	136	90	46	2	36.2	#NULL!	9.6	236	#NULL!	0.8	309	232	55	182	47.4	5.44674
2	#NULL!	#NULL!	#NULL!	#NULL!	1	1	59	1	2	127	83	44	1	25	#NULL!	8.1	126	#NULL!	1.2	247	140	63	146	50.2	4.94164
2	#NULL!	#NULL!	#NULL!	#NULL!	1	1	50	1	2	118	81	37	1	27.4	#NULL!	7.1	144	#NULL!	1.4	230	230	59	124	49.3	5.43808
2	#NULL!	#NULL!	#NULL!	#NULL!	1	1	47	1	2	108	72	36	1	22.4	#NULL!	9.2	147	#NULL!	1.3	129	255	36	50	45.4	5.54126
2	#NULL!	#NULL!	#NULL!	#NULL!	1	1	43	2	2	117	83	34	2	25.1	#NULL!	9.4	241	#NULL!	0.9	183	152	56	91	41.3	5.02388
2	#NULL!	#NULL!	#NULL!	#NULL!	1	1	61	2	2	138	87	51	2	24.6	#NULL!	7.5	140	#NULL!	0.9	187	121	64	92	45.5	4.79579
2	#NULL!	#NULL!	#NULL!	#NULL!	1	1	55	1	2	117	75	42	1	22.4	#NULL!	6.5	118	#NULL!	1.1	195	72	81	94	47.4	4.27667
2	#NULL!	#NULL!	#NULL!	#NULL!	1	1	56	1	2	129	77	52	1	22.8	#NULL!	6.6	127	#NULL!	1	185	81	69	91	48.4	4.39445
2	#NULL!	#NULL!	#NULL!	#NULL!	1	1	51	1	2	124	72	52	1	23.4	#NULL!	6.6	87	#NULL!	1.1	140	50	48	70	42.5	3.91202
2	#NULL!	#NULL!	#NULL!	#NULL!	1	1	66	1	2	135	83	52	1	24.7	#NULL!	8.6	157	#NULL!	1.3	212	81	82	110	46.6	4.39445
2	#NULL!	#NULL!	#NULL!	#NULL!	1	1	40	1	2	132	89	43	2	28.6	#NULL!	7.2	134	#NULL!	1.3	213	142	51	120	49.3	4.95583
2	#NULL!	#NULL!	#NULL!	#NULL!	1	1	35	2	2	196	114	82	2	33.9	#NULL!	8.4	142	#NULL!	0.8	272	290	41	155	47.1	5.66988
2	#NULL!	#NULL!	#NULL!	#NULL!	1	1	55	1	2	115	76	39	1	29.7	#NULL!	9.5	155	#NULL!	1.2	126	213	37	53	32.4	5.36129
2	#NULL!	#NULL!	#NULL!	#NULL!	1	1	48	1	2	112	73	39	1	28.5	#NULL!	6.5	116	#NULL!	1.2	189	161	51	98	47.6	5.0814
2	#NULL!	#NULL!	#NULL!	#NULL!	1	1	38	1	2	127	90	37	1	31.9	#NULL!	8.6	162	#NULL!	1.2	162	133	39	86	56.4	4.89035
2	#NULL!	#NULL!	#NULL!	#NULL!	1	1	39	1	2	108	77	31	1	31.9	#NULL!	6.9	153	#NULL!	1.1	222	224	51	115	54.7	5.41165
2	#NULL!	#NULL!	#NULL!	#NULL!	1	1	40	1	2	135	79	56	1	31.7	#NULL!	6.9	130	#NULL!	1.1	158	215	46	70	51	5.37064
2	#NULL!	#NULL!	#NULL!	#NULL!	1	1	44	1	2	125	84	41	2	26.9	#NULL!	5.9	164	#NULL!	1	195	78	59	110	41.9	4.35671
2	#NULL!	#NULL!	#NULL!	#NULL!	1	1	66	1	2	115	74	41	1	22.5	#NULL!	7.1	135	#NULL!	1.2	261	139	58	153	49	4.93447
2	#NULL!	#NULL!	#NULL!	#NULL!	1	1	50	1	2	117	86	31	1	21.5	#NULL!	5.7	130	#NULL!	1.1	151	58	63	72	43.9	4.06044
2	#NULL!	#NULL!	#NULL!	#NULL!	1	1	52	1	2	125	83	42	1	21.3	#NULL!	5.6	116	#NULL!	1	168	37	64	83	44.9	3.61092
2	#NULL!	#NULL!	#NULL!	#NULL!	1	1	42	1	2	96	71	25	1	23.4	#NULL!	6.5	126	#NULL!	1.3	246	367	40	136	50.8	5.90536
2	#NULL!	#NULL!	#NULL!	#NULL!	1	1	44	1	2	115	78	37	1	23.5	#NULL!	7.6	129	#NULL!	1.3	283	496	44	150	51	6.20658
2	#NULL!	#NULL!	#NULL!	#NULL!	1	1	56	2	2	127	67	60	2	25.4	#NULL!	7.1	156	#NULL!	0.9	196	293	46	100	39.9	5.68017
2	#NULL!	#NULL!	#NULL!	#NULL!	1	1	58	2	2	101	54	47	2	23.7	#NULL!	6.8	123	#NULL!	0.9	185	236	49	94	39.4	5.46383
2	#NULL!	#NULL!	#NULL!	#NULL!	1	1	68	2	2	113	73	40	2	23.6	#NULL!	6.4	135	#NULL!	1.1	261	188	54	152	44.5	5.23644
2	#NULL!	#NULL!	#NULL!	#NULL!	1	1	47	1	2	129	92	37	1	25	#NULL!	6.2	121	#NULL!	1.2	199	162	52	111	48	5.0876
2	#NULL!	#NULL!	#NULL!	#NULL!	1	1	82	2	2	188	88	100	2	20.5	#NULL!	7.1	129	#NULL!	1.1	235	94	48	147	37.8	4.54329
2	#NULL!	#NULL!	#NULL!	#NULL!	1	1	65	1	2	113	72	41	1	26.3	#NULL!	7.6	147	#NULL!	1.2	175	62	59	93	44.2	4.12713
2	#NULL!	#NULL!	#NULL!	#NULL!	1	1	55	1	2	114	74	40	1	23.7	#NULL!	6.3	111	#NULL!	1.2	133	39	44	68	44.5	3.66356
2	#NULL!	#NULL!	#NULL!	#NULL!	1	1	49	2	2	107	57	50	2	23.4	#NULL!	7.9	172	#NULL!	1	182	160	47	93	37	5.07517
2	#NULL!	#NULL!	#NULL!	#NULL!	1	1	71	2	2	144	87	57	2	26.7	#NULL!	6.7	93	#NULL!	0.8	158	151	43	83	38.9	5.01728
2	#NULL!	#NULL!	#NULL!	#NULL!	1	1	56	2	2	120	83	37	2	26.4	#NULL!	7.7	142	#NULL!	1	185	87	56	100	41.3	4.46591
2	#NULL!	#NULL!	#NULL!	#NULL!	1	1	51	1	2	109	79	30	2	23.2	#NULL!	6.7	130	#NULL!	1.4	200	245	51	103	49.1	5.50126
2	#NULL!	#NULL!	#NULL!	#NULL!	1	1	48	1	2	103	79	24	1	25.1	#NULL!	10.1	326	#NULL!	1	297	436	60	146	43.2	6.07764
2	#NULL!	#NULL!	#NULL!	#NULL!	1	1	50	1	2	111	77	34	1	27.4	#NULL!	6.6	158	#NULL!	0.9	264	884	49	64	45.9	6.78446
2	#NULL!	#NULL!	#NULL!	#NULL!	1	1	69	2	2	126	79	47	2	32.9	#NULL!	6.6	96	#NULL!	1	236	122	86	125	43.4	4.80402
2	#NULL!	#NULL!	#NULL!	#NULL!	1	1	59	1	2	126	79	47	1	28.2	#NULL!	6.8	137	#NULL!	1.1	161	80	48	80	45.2	4.38203
2	#NULL!	#NULL!	#NULL!	#NULL!	1	1	42	1	2	134	84	50	1	31.4	#NULL!	6.4	125	#NULL!	1.2	202	101	37	116	49.1	4.61512
2	#NULL!	#NULL!	#NULL!	#NULL!	1	1	43	1	2	150	85	65	1	31	#NULL!	6.7	105	#NULL!	1.2	124	117	35	63	47.7	4.76217
2	#NULL!	#NULL!	#NULL!	#NULL!	1	1	44	1	2	161	96	65	1	31.8	#NULL!	7.1	157	#NULL!	1.2	135	90	39	67	45.8	4.49981
2	#NULL!	#NULL!	#NULL!	#NULL!	1	1	48	1	2	137	98	39	1	26	#NULL!	6.7	151	#NULL!	1.2	188	75	45	108	47.3	4.31749
2	#NULL!	#NULL!	#NULL!	#NULL!	1	1	57	1	2	142	90	52	1	21.6	#NULL!	7.3	134	#NULL!	0.9	216	167	60	88	50.3	5.11799
2	#NULL!	#NULL!	#NULL!	#NULL!	1	1	53	1	2	126	84	42	1	23.4	#NULL!	6.2	142	#NULL!	1.4	250	250	35	145	55.9	5.52146
2	#NULL!	#NULL!	#NULL!	#NULL!	1	1	59	1	2	150	102	48	2	22	#NULL!	5.6	127	#NULL!	1.2	181	88	72	84	43.4	4.47734
2	#NULL!	#NULL!	#NULL!	#NULL!	1	1	67	1	2	102	70	32	1	21.3	#NULL!	11	262	#NULL!	1.1	212	385	52	101	44.6	5.95324
2	#NULL!	#NULL!	#NULL!	#NULL!	1	1	33	1	2	131	85	46	1	28.1	#NULL!	7.4	151	#NULL!	1.1	185	165	47	98	48.5	5.10595
2	#NULL!	#NULL!	#NULL!	#NULL!	1	1	58	1	2	109	81	28	2	25.7	#NULL!	5.9	152	#NULL!	2.2	189	91	45	111	36.8	4.51086
2	#NULL!	#NULL!	#NULL!	#NULL!	1	1	51	1	2	120	81	39	1	24.4	#NULL!	5.9	134	#NULL!	1.1	221	383	44	100	45.1	5.94803
2	#NULL!	#NULL!	#NULL!	#NULL!	1	1	60	1	2	117	75	42	1	27.6	#NULL!	7.2	174	#NULL!	1.6	192	183	51	103	47.8	5.20949
2	#NULL!	#NULL!	#NULL!	#NULL!	1	1	43	2	2	111	56	55	2	24.6	#NULL!	8.2	146	#NULL!	0.9	252	103	56	151	41.8	4.63473
2	#NULL!	#NULL!	#NULL!	#NULL!	1	1	65	1	2	120	82	38	1	29.3	#NULL!	6.5	136	#NULL!	1.2	224	578	44	74	42.8	6.35957
2	#NULL!	#NULL!	#NULL!	#NULL!	1	1	45	1	2	122	94	28	2	25.7	#NULL!	7.1	130	#NULL!	1.4	309	338	56	176	46.3	5.82305
2	#NULL!	#NULL!	#NULL!	#NULL!	1	1	57	1	2	142	88	54	1	26.2	#NULL!	7.6	268	#NULL!	1.2	220	368	41	114	47.2	5.90808
2	#NULL!	#NULL!	#NULL!	#NULL!	1	1	66	1	2	131	89	42	1	27.2	#NULL!	7.2	133	#NULL!	1.2	177	283	35	85	44.1	5.64545
2	#NULL!	#NULL!	#NULL!	#NULL!	1	1	55	2	2	116	86	30	2	27.9	#NULL!	6.9	137	#NULL!	0.9	259	178	67	149	41.5	5.18178
2	#NULL!	#NULL!	#NULL!	#NULL!	1	1	57	2	2	118	77	41	2	27.1	#NULL!	6.9	151	#NULL!	0.8	183	127	57	95	40.7	4.84419
2	#NULL!	#NULL!	#NULL!	#NULL!	1	1	40	1	2	128	87	41	1	32	#NULL!	6.4	141	#NULL!	1.2	217	164	55	121	50.1	5.09987
2	#NULL!	#NULL!	#NULL!	#NULL!	1	1	52	1	2	132	100	32	2	21.2	#NULL!	10.9	173	#NULL!	1.1	191	328	73	76	43.4	5.79301
2	#NULL!	#NULL!	#NULL!	#NULL!	1	1	39	2	2	109	79	30	2	30.3	#NULL!	6.9	128	#NULL!	0.9	230	211	60	124	42.5	5.35186
2	#NULL!	#NULL!	#NULL!	#NULL!	1	1	65	1	2	139	100	39	1	26.1	#NULL!	7.8	175	#NULL!	1.1	196	136	43	109	46.1	4.91265
2	#NULL!	#NULL!	#NULL!	#NULL!	1	1	39	1	2	118	74	44	1	24.9	#NULL!	8.4	191	#NULL!	1.2	237	204	54	133	46.5	5.31812
2	#NULL!	#NULL!	#NULL!	#NULL!	1	1	63	1	2	128	81	47	1	23.7	#NULL!	9	169	#NULL!	1.3	248	177	53	150	50.4	5.17615
2	#NULL!	#NULL!	#NULL!	#NULL!	1	1	64	1	2	127	78	49	1	23.9	#NULL!	8.7	143	#NULL!	1.1	158	135	40	76	39.1	4.90527
2	#NULL!	#NULL!	#NULL!	#NULL!	1	1	66	1	2	117	61	56	1	25.2	#NULL!	8.1	130	#NULL!	1.2	162	111	37	88	41.7	4.70953
2	#NULL!	#NULL!	#NULL!	#NULL!	1	1	43	1	2	117	82	35	1	28.8	#NULL!	8.3	144	#NULL!	1	214	181	56	110	48.4	5.1985
2	#NULL!	#NULL!	#NULL!	#NULL!	1	1	71	2	2	149	74	75	2	22.3	#NULL!	6.5	109	#NULL!	1.2	309	209	83	175	43	5.34233
2	#NULL!	#NULL!	#NULL!	#NULL!	1	1	73	2	2	138	81	57	2	24.7	#NULL!	8.1	153	#NULL!	0.7	211	283	52	106	43.3	5.64545
2	#NULL!	#NULL!	#NULL!	#NULL!	1	1	74	2	2	130	63	67	2	23.4	#NULL!	6.7	119	#NULL!	0.9	181	205	45	97	41.8	5.32301
2	#NULL!	#NULL!	#NULL!	#NULL!	1	1	50	1	2	133	84	49	1	24.4	#NULL!	7	133	#NULL!	1	172	126	36	94	47.5	4.83628
2	#NULL!	#NULL!	#NULL!	#NULL!	1	1	53	1	2	108	72	36	2	21.9	#NULL!	8.8	201	#NULL!	1	184	42	63	93	41	3.73767
2	#NULL!	#NULL!	#NULL!	#NULL!	1	1	74	2	2	130	90	40	2	22.6	#NULL!	7.4	136	#NULL!	0.9	155	117	49	77	42.1	4.76217
2	#NULL!	#NULL!	#NULL!	#NULL!	1	1	43	1	2	129	74	55	2	23.9	#NULL!	7.1	204	#NULL!	1.2	186	103	43	99	42.4	4.63473
2	#NULL!	#NULL!	#NULL!	#NULL!	1	1	45	1	2	128	80	48	2	27.6	#NULL!	5.7	129	#NULL!	1.2	238	556	44	94	48.3	6.32077
2	#NULL!	#NULL!	#NULL!	#NULL!	1	1	39	1	2	121	83	38	1	30.9	#NULL!	7.2	145	#NULL!	1.3	239	188	49	140	54.9	5.23644
2	#NULL!	#NULL!	#NULL!	#NULL!	1	1	54	2	2	116	67	49	2	25.7	#NULL!	6.5	128	#NULL!	1	226	143	69	120	42.1	4.96284
2	#NULL!	#NULL!	#NULL!	#NULL!	1	1	55	2	2	100	62	38	2	28.7	#NULL!	6.5	109	#NULL!	0.8	210	220	55	109	39.6	5.39363
2	#NULL!	#NULL!	#NULL!	#NULL!	1	1	56	2	2	138	79	59	2	28.1	#NULL!	7.2	144	#NULL!	0.9	242	211	54	129	39	5.35186
2	#NULL!	#NULL!	#NULL!	#NULL!	1	1	64	1	2	128	75	53	2	30	#NULL!	7.8	181	#NULL!	0.8	242	160	57	146	49.6	5.07517
2	#NULL!	#NULL!	#NULL!	#NULL!	1	1	43	1	2	110	80	30	1	23.1	#NULL!	7.2	160	#NULL!	1.1	238	171	53	140	49.2	5.14166
2	#NULL!	#NULL!	#NULL!	#NULL!	1	1	44	1	2	103	66	37	1	23.8	#NULL!	7.1	135	#NULL!	1.1	248	145	47	144	48.3	4.97673
2	#NULL!	#NULL!	#NULL!	#NULL!	1	1	45	1	2	114	73	41	1	24.2	#NULL!	7.1	154	#NULL!	1.1	271	192	45	163	48.5	5.2575
2	#NULL!	#NULL!	#NULL!	#NULL!	1	1	53	1	2	133	86	47	2	24.4	#NULL!	6.4	132	#NULL!	1	218	259	57	110	45	5.55683
2	#NULL!	#NULL!	#NULL!	#NULL!	1	1	76	1	2	137	77	60	1	22.5	#NULL!	6.6	188	#NULL!	1.4	131	89	54	62	36	4.48864
2	#NULL!	#NULL!	#NULL!	#NULL!	1	1	77	1	2	149	79	70	1	22.6	#NULL!	7.1	184	#NULL!	1.4	163	175	47	74	38.1	5.16479
2	#NULL!	#NULL!	#NULL!	#NULL!	1	1	78	1	2	127	70	57	1	22.6	#NULL!	7.2	183	#NULL!	1.4	183	207	50	95	36	5.33272
2	#NULL!	#NULL!	#NULL!	#NULL!	1	1	58	2	2	97	64	33	1	22.3	#NULL!	7.1	132	#NULL!	0.9	167	104	82	59	43.3	4.64439
2	#NULL!	#NULL!	#NULL!	#NULL!	1	1	45	1	2	121	73	48	1	25.4	#NULL!	8.1	176	#NULL!	1.2	500	171.1	61	83	49.5	5.14225
2	#NULL!	#NULL!	#NULL!	#NULL!	1	1	71	2	2	110	70	40	2	29.2	#NULL!	7.4	139	#NULL!	1.2	216	74	118	81	45.3	4.30407
2	#NULL!	#NULL!	#NULL!	#NULL!	1	1	52	1	2	114	77	37	2	25.7	#NULL!	7.7	158	#NULL!	1.2	237	106	47	146	46.5	4.66344
2	#NULL!	#NULL!	#NULL!	#NULL!	1	1	52	2	2	126	82	44	2	25.6	#NULL!	6.8	144	#NULL!	0.9	232	100	56	129	36.6	4.60517
2	#NULL!	#NULL!	#NULL!	#NULL!	1	1	48	1	2	128	78	50	1	27.3	#NULL!	6.5	132	#NULL!	1	231	299	48	127	46	5.70044
2	#NULL!	#NULL!	#NULL!	#NULL!	1	1	69	2	2	127	77	50	2	23.3	#NULL!	8.9	159	#NULL!	0.9	196	108	43	118	44.3	4.68213
2	#NULL!	#NULL!	#NULL!	#NULL!	1	1	40	1	2	113	67	46	1	23.6	#NULL!	7.2	157	#NULL!	1.2	282	184	66	167	51.9	5.21494
2	#NULL!	#NULL!	#NULL!	#NULL!	1	1	41	1	2	103	69	34	1	23.7	#NULL!	7.4	136	#NULL!	1.3	295	224	60	162	54.7	5.41165
2	#NULL!	#NULL!	#NULL!	#NULL!	1	1	42	1	2	98	65	33	1	23.5	#NULL!	7.4	149	#NULL!	1.2	239	128	60	130	48.8	4.85203
2	#NULL!	#NULL!	#NULL!	#NULL!	1	1	51	2	2	149	72	77	2	30.2	#NULL!	11	265	#NULL!	0.9	307	379	47	176	44.8	5.93754
2	#NULL!	#NULL!	#NULL!	#NULL!	1	1	57	2	2	121	71	50	2	24.1	#NULL!	7.2	184	#NULL!	1	222	155	55	129	43.9	5.04343
2	#NULL!	#NULL!	#NULL!	#NULL!	1	1	72	2	2	146	68	78	2	23.4	#NULL!	6	107	#NULL!	1	287	235	65	163	37.3	5.45959
2	#NULL!	#NULL!	#NULL!	#NULL!	1	1	58	1	2	110	68	42	2	23.4	#NULL!	6.4	138	#NULL!	1.4	229	179	58	130	47.9	5.18739
2	#NULL!	#NULL!	#NULL!	#NULL!	1	1	60	1	2	126	88	38	2	23.7	#NULL!	6.6	140	#NULL!	1.2	179	137	44	107	44.1	4.91998
2	#NULL!	#NULL!	#NULL!	#NULL!	1	1	61	1	2	128	79	49	2	23.2	#NULL!	6.3	120	#NULL!	1.2	177	185	40	94	43.6	5.22036
2	#NULL!	#NULL!	#NULL!	#NULL!	1	1	70	1	2	119	81	38	2	26.4	#NULL!	7.3	145	#NULL!	1.1	202	184	49	111	45	5.21494
2	#NULL!	#NULL!	#NULL!	#NULL!	1	1	73	1	2	103	64	39	2	25.2	#NULL!	7.7	172	#NULL!	1.1	172	122	32	98	41.6	4.80402
2	#NULL!	#NULL!	#NULL!	#NULL!	1	1	54	1	2	125	82	43	1	27.3	#NULL!	6.5	185	#NULL!	1.3	213	105	58	116	45.8	4.65396
2	#NULL!	#NULL!	#NULL!	#NULL!	1	1	48	2	2	139	75	64	2	23.7	#NULL!	7.3	150	#NULL!	0.9	172	55	61	88	44.5	4.00733
2	#NULL!	#NULL!	#NULL!	#NULL!	1	1	51	2	2	116	66	50	2	21.9	#NULL!	11.1	204	#NULL!	0.9	181	61	52	93	44.7	4.11087
2	#NULL!	#NULL!	#NULL!	#NULL!	1	1	42	1	2	138	97	41	1	26	#NULL!	7	177	#NULL!	1.1	146	185	47	68	47.5	5.22036
2	#NULL!	#NULL!	#NULL!	#NULL!	1	1	56	1	2	155	104	51	2	32.4	#NULL!	6.7	135	#NULL!	1.1	212	152	52	109	47.7	5.02388
2	#NULL!	#NULL!	#NULL!	#NULL!	1	1	63	2	2	107	74	33	2	24.5	#NULL!	8	167	#NULL!	1	206	65	56	109	39	4.17439
2	#NULL!	#NULL!	#NULL!	#NULL!	1	1	62	1	2	117	76	41	1	17.6	#NULL!	6.4	133	#NULL!	1	158	48	64	68	39.8	3.8712
2	#NULL!	#NULL!	#NULL!	#NULL!	1	1	58	2	2	134	84	50	2	24.8	#NULL!	8.4	165	#NULL!	0.9	213	129	48	126	37.7	4.85981
2	#NULL!	#NULL!	#NULL!	#NULL!	1	1	52	1	2	110	65	45	1	23.9	#NULL!	6.4	132	#NULL!	1.1	227	174	56	123	47.2	5.15906
2	#NULL!	#NULL!	#NULL!	#NULL!	1	1	46	1	2	111	72	39	1	24.3	#NULL!	8.7	251	#NULL!	0.9	274	212	54	166	44.6	5.35659
2	#NULL!	#NULL!	#NULL!	#NULL!	1	1	57	2	2	129	92	37	2	23	#NULL!	9.1	152	#NULL!	1.1	292	259	51	183	43.5	5.55683
2	#NULL!	#NULL!	#NULL!	#NULL!	1	1	60	2	2	146	87	59	2	21.2	#NULL!	7.9	106	#NULL!	1.2	234	355	32	130	41.3	5.87212
2	#NULL!	#NULL!	#NULL!	#NULL!	1	1	48	1	2	107	65	42	1	28.1	#NULL!	6.7	97	#NULL!	1.2	220	175	34	130	46.6	5.16479
2	#NULL!	#NULL!	#NULL!	#NULL!	1	1	45	1	2	113	80	33	1	25.2	#NULL!	5.6	128	#NULL!	1.3	218	188	67	114	43.7	5.23644
2	#NULL!	#NULL!	#NULL!	#NULL!	1	1	53	1	2	97	59	38	1	19.6	#NULL!	7.1	141	#NULL!	1.1	182	107	49	95	46.4	4.67283
2	#NULL!	#NULL!	#NULL!	#NULL!	1	1	63	1	2	133	87	46	1	24	#NULL!	6.4	127	#NULL!	1.1	225	209	48	133	46.3	5.34233
2	#NULL!	#NULL!	#NULL!	#NULL!	1	1	66	1	2	144	95	49	2	24.2	#NULL!	6.6	129	#NULL!	1.1	216	126	41	132	46.6	4.83628
2	#NULL!	#NULL!	#NULL!	#NULL!	1	1	50	1	2	122	80	42	1	22.1	#NULL!	6.1	136	#NULL!	1.6	222	116	51	130	44.3	4.75359
2	#NULL!	#NULL!	#NULL!	#NULL!	1	1	54	1	2	134	88	46	1	27.9	#NULL!	6	113	#NULL!	1	159	399	37	61	48	5.98896
2	#NULL!	#NULL!	#NULL!	#NULL!	1	1	53	2	2	106	62	44	2	26.4	#NULL!	6.8	141	#NULL!	0.8	257	237	49	148	40.4	5.46806
2	#NULL!	#NULL!	#NULL!	#NULL!	1	1	54	2	2	107	62	45	2	26.6	#NULL!	6.8	143	#NULL!	0.8	280	153	56	175	38.8	5.03044
2	#NULL!	#NULL!	#NULL!	#NULL!	1	1	32	1	2	128	82	46	1	26.7	#NULL!	6.4	134	#NULL!	0.9	218	128	53	124	42.6	4.85203
2	#NULL!	#NULL!	#NULL!	#NULL!	1	1	48	2	2	154	88	66	2	31.1	#NULL!	6.8	131	#NULL!	1.1	242	100	68	142	35.6	4.60517
2	#NULL!	#NULL!	#NULL!	#NULL!	1	1	65	1	2	104	75	29	1	22.4	#NULL!	6.4	106	#NULL!	1	168	88	49	90	46	4.47734
2	#NULL!	#NULL!	#NULL!	#NULL!	1	1	65	1	2	128	63	65	1	24.4	#NULL!	6.8	128	#NULL!	1.3	150	160	49	65	49.7	5.07517
2	#NULL!	#NULL!	#NULL!	#NULL!	1	1	50	1	2	120	79	41	1	25.8	#NULL!	10.3	233	#NULL!	1.1	172	172	52	87	47.4	5.14749
2	#NULL!	#NULL!	#NULL!	#NULL!	1	1	54	1	2	111	80	31	1	22.5	#NULL!	6.8	127	#NULL!	1.3	177	165	43	91	48.2	5.10595
2	#NULL!	#NULL!	#NULL!	#NULL!	1	1	48	1	2	137	84	53	1	26.4	#NULL!	7.5	139	#NULL!	1.1	206	390	39	104	48.8	5.96615
2	#NULL!	#NULL!	#NULL!	#NULL!	1	1	40	1	2	113	81	32	1	23.9	#NULL!	10.4	268	#NULL!	1.3	233	174	60	128	48.1	5.15906
2	#NULL!	#NULL!	#NULL!	#NULL!	1	1	42	1	2	108	54	54	1	23.4	#NULL!	10.9	243	#NULL!	1.1	215	145	63	121	47.8	4.97673
2	#NULL!	#NULL!	#NULL!	#NULL!	1	1	70	1	2	172	81	91	1	23.7	#NULL!	6.6	196	#NULL!	1.8	150	129	40	81	39.4	4.85981
2	#NULL!	#NULL!	#NULL!	#NULL!	1	1	67	2	2	135	72	63	2	29.4	#NULL!	6.7	131	#NULL!	0.9	260	461	35	124	41.2	6.1334
2	#NULL!	#NULL!	#NULL!	#NULL!	1	1	50	2	2	120	57	63	2	26.6	#NULL!	7	166	#NULL!	0.9	278	80	69	160	42.5	4.38203
2	#NULL!	#NULL!	#NULL!	#NULL!	1	1	54	2	2	119	73	46	2	26.2	#NULL!	6.5	129	#NULL!	1.1	224	63	66	120	40.8	4.14313
2	#NULL!	#NULL!	#NULL!	#NULL!	1	1	58	1	2	144	88	56	1	20.4	#NULL!	8.6	208	#NULL!	0.9	188	159	87	77	43.4	5.0689
2	#NULL!	#NULL!	#NULL!	#NULL!	1	1	62	2	2	147	83	64	2	25.3	#NULL!	7.6	146	#NULL!	0.6	224	149	62	126	42.9	5.00395
2	#NULL!	#NULL!	#NULL!	#NULL!	1	1	62	1	2	117	86	31	1	26.8	#NULL!	6.3	115	#NULL!	1.1	247	123	73	144	51.2	4.81218
2	#NULL!	#NULL!	#NULL!	#NULL!	1	1	63	1	2	117	68	49	1	26	#NULL!	6.8	124	#NULL!	1.1	237	119	60	128	48.8	4.77912
2	#NULL!	#NULL!	#NULL!	#NULL!	1	1	55	2	2	124	68	56	2	24.7	#NULL!	6.6	124	#NULL!	1.1	246	85	95	124	49	4.44265
2	#NULL!	#NULL!	#NULL!	#NULL!	1	1	56	2	2	117	55	62	2	24.7	#NULL!	6.3	86	#NULL!	0.8	239	320	56	113	45.6	5.76832
2	#NULL!	#NULL!	#NULL!	#NULL!	1	1	40	1	2	158	87	71	1	25.4	#NULL!	6	131	#NULL!	1.1	227	249	52	118	47	5.51745
2	#NULL!	#NULL!	#NULL!	#NULL!	1	1	42	1	2	153	95	58	1	25.4	#NULL!	6.6	131	#NULL!	1.1	270	200	50	162	46.1	5.29832
2	#NULL!	#NULL!	#NULL!	#NULL!	1	1	62	2	2	146	78	68	2	26.7	#NULL!	7	99	#NULL!	0.7	248	68	88	128	38.2	4.21951
2	#NULL!	#NULL!	#NULL!	#NULL!	1	1	48	1	2	120	65	55	1	25.6	#NULL!	7.5	167	#NULL!	1.1	185	403	43	84	47.5	5.99894
2	#NULL!	#NULL!	#NULL!	#NULL!	1	1	49	1	2	108	74	34	1	24.7	#NULL!	7.2	155	#NULL!	1	151	92	49	72	48.7	4.52179
2	#NULL!	#NULL!	#NULL!	#NULL!	1	1	61	1	2	133	81	52	1	21.4	#NULL!	6.7	124	#NULL!	1.2	198	86	52	109	44.1	4.45435
2	#NULL!	#NULL!	#NULL!	#NULL!	1	1	60	2	2	119	64	55	2	26.4	#NULL!	7.9	224	#NULL!	0.8	216	153	53	124	41.9	5.03044
2	#NULL!	#NULL!	#NULL!	#NULL!	1	1	61	2	2	110	81	29	2	23	#NULL!	6.7	120	#NULL!	0.8	210	95	58	117	43.7	4.55388
2	#NULL!	#NULL!	#NULL!	#NULL!	1	1	61	1	2	98	60	38	1	23.7	#NULL!	7.3	130	#NULL!	1	188	212	34	104	44.5	5.35659
2	#NULL!	#NULL!	#NULL!	#NULL!	1	1	63	2	2	126	65	61	2	27.7	#NULL!	6.7	129	#NULL!	0.6	208	229	54	116	39.4	5.43372
2	#NULL!	#NULL!	#NULL!	#NULL!	1	1	45	2	2	110	66	44	2	24.7	#NULL!	6.5	153	#NULL!	0.7	162	642	33	38	37.9	6.46459
2	#NULL!	#NULL!	#NULL!	#NULL!	1	1	40	1	2	159	96	63	1	27.8	#NULL!	6.8	133	#NULL!	0.9	151	184	53	67	42.9	5.21494
2	#NULL!	#NULL!	#NULL!	#NULL!	1	1	62	1	2	180	84	96	2	25.3	#NULL!	6.4	120	#NULL!	1.1	130	56	35	73	43.5	4.02535
2	#NULL!	#NULL!	#NULL!	#NULL!	1	1	63	2	2	116	68	48	2	25.4	#NULL!	7.4	142	#NULL!	1	218	137	55	121	40.6	4.91998
2	#NULL!	#NULL!	#NULL!	#NULL!	1	1	47	2	2	132	81	51	2	27	#NULL!	6.6	107	#NULL!	0.7	151	154	54	69	36.6	5.03695
2	#NULL!	#NULL!	#NULL!	#NULL!	1	1	59	2	2	140	79	61	2	26.1	#NULL!	8.6	175	#NULL!	0.8	205	100	56	117	42.4	4.60517
2	#NULL!	#NULL!	#NULL!	#NULL!	1	1	45	1	2	132	82	50	1	22.9	#NULL!	7.9	150	#NULL!	1.2	201	211	45	105	50	5.35186
2	#NULL!	#NULL!	#NULL!	#NULL!	1	1	46	1	2	111	89	22	1	23.8	#NULL!	8.1	141	#NULL!	1.4	193	270	38	94	46.9	5.59842
2	#NULL!	#NULL!	#NULL!	#NULL!	1	1	47	1	2	124	74	50	1	23.4	#NULL!	8.7	136	#NULL!	1.2	186	187	47	97	46.3	5.23111
2	#NULL!	#NULL!	#NULL!	#NULL!	1	1	43	1	2	90	62	28	1	24.3	#NULL!	6.7	139	#NULL!	1	207	154	37	125	42.3	5.03695
2	#NULL!	#NULL!	#NULL!	#NULL!	1	1	45	1	2	100	69	31	1	24.1	#NULL!	7	132	#NULL!	1.1	184	244	29	104	45.7	5.49717
2	#NULL!	#NULL!	#NULL!	#NULL!	1	1	44	1	2	127	84	43	1	26.1	#NULL!	6.4	119	#NULL!	1.2	221	339	43	109	46.1	5.826
2	#NULL!	#NULL!	#NULL!	#NULL!	1	1	69	2	2	170	100	70	2	24.3	#NULL!	6.4	139	#NULL!	1.1	205	114	62	108	43.4	4.7362
2	#NULL!	#NULL!	#NULL!	#NULL!	1	1	58	2	2	117	71	46	2	24.1	#NULL!	6.9	131	#NULL!	1	185	117	68	92	39.3	4.76217
2	#NULL!	#NULL!	#NULL!	#NULL!	1	1	44	1	2	107	65	42	2	23	#NULL!	11.6	240	#NULL!	1.1	415	156.1	48	123	49.6	5.0505
2	#NULL!	#NULL!	#NULL!	#NULL!	1	1	45	1	2	108	72	36	1	24.4	#NULL!	6.3	121	#NULL!	1	260	414	48	125	48	6.02587
2	#NULL!	#NULL!	#NULL!	#NULL!	1	1	47	1	2	99	59	40	1	24.3	#NULL!	6.7	126	#NULL!	0.9	224	397	37	111	47.6	5.98394
2	#NULL!	#NULL!	#NULL!	#NULL!	1	1	68	1	2	128	77	51	1	24.3	#NULL!	6.6	138	#NULL!	1.3	244	190	53	139	44.3	5.24702
2	#NULL!	#NULL!	#NULL!	#NULL!	1	1	65	2	2	125	64	61	2	23.3	#NULL!	6.2	117	#NULL!	1.8	183	118	45	105	37.6	4.77068
2	#NULL!	#NULL!	#NULL!	#NULL!	1	1	52	1	2	118	76	42	1	23.6	#NULL!	6.3	158	#NULL!	1.2	228	242	55	127	47.6	5.48894
2	#NULL!	#NULL!	#NULL!	#NULL!	1	1	47	2	2	112	78	34	2	23.6	#NULL!	7	131	#NULL!	0.8	161	74	68	76	41.7	4.30407
2	#NULL!	#NULL!	#NULL!	#NULL!	1	1	49	2	2	104	59	45	2	23.3	#NULL!	7	136	#NULL!	1.1	180	54	66	82	38.4	3.98898
2	#NULL!	#NULL!	#NULL!	#NULL!	1	1	38	1	2	135	94	41	1	29.8	#NULL!	8.9	206	#NULL!	1.1	256	223	48	149	51.4	5.40717
2	#NULL!	#NULL!	#NULL!	#NULL!	1	1	39	1	2	131	87	44	1	31.1	#NULL!	7	121	#NULL!	1	143	111	39	71	46.8	4.70953
2	#NULL!	#NULL!	#NULL!	#NULL!	1	1	34	1	2	130	80	50	1	34.2	#NULL!	9.9	293	#NULL!	0.9	214	283	49	111	44.7	5.64545
2	#NULL!	#NULL!	#NULL!	#NULL!	1	1	50	1	2	108	78	30	1	24.3	#NULL!	5.9	124	#NULL!	1.2	217	174	53	121	47.1	5.15906
2	#NULL!	#NULL!	#NULL!	#NULL!	1	1	59	2	2	120	71	49	2	27.3	#NULL!	7.2	144	#NULL!	0.7	277	263	67	160	44.8	5.57215
2	#NULL!	#NULL!	#NULL!	#NULL!	1	1	61	1	2	130	91	39	1	22.6	#NULL!	6.6	155	#NULL!	0.8	183	210	61	93	46.5	5.34711
2	#NULL!	#NULL!	#NULL!	#NULL!	1	1	47	1	2	130	97	33	1	26	#NULL!	7.1	150	#NULL!	1.3	146	239	51	62	48.6	5.47646
2	#NULL!	#NULL!	#NULL!	#NULL!	1	1	49	1	2	122	91	31	1	25.5	#NULL!	7.4	138	#NULL!	1.2	148	204	44	69	50	5.31812
2	#NULL!	#NULL!	#NULL!	#NULL!	1	1	50	1	2	124	93	31	1	25.4	#NULL!	8	164	#NULL!	1.2	141	330	36	53	46.6	5.79909
2	#NULL!	#NULL!	#NULL!	#NULL!	1	1	55	1	2	138	77	61	1	24.9	#NULL!	4.9	114	#NULL!	1.1	182	105	74	88	45.2	4.65396
2	#NULL!	#NULL!	#NULL!	#NULL!	1	1	55	2	2	120	90	30	2	26.4	#NULL!	7.7	132	#NULL!	0.9	258	128	54	159	42.9	4.85203
2	#NULL!	#NULL!	#NULL!	#NULL!	1	1	35	1	2	128	87	41	1	32.3	#NULL!	10.3	290	#NULL!	0.8	237	242	57	136	52	5.48894
2	#NULL!	#NULL!	#NULL!	#NULL!	1	1	37	1	2	123	89	34	1	32.7	#NULL!	11.3	266	#NULL!	0.9	242	231	52	139	48.2	5.44242
2	#NULL!	#NULL!	#NULL!	#NULL!	1	1	38	1	2	129	88	41	1	32.7	#NULL!	9.4	194	#NULL!	0.9	225	180	47	127	47.9	5.19296
2	#NULL!	#NULL!	#NULL!	#NULL!	1	1	53	2	2	102	63	39	2	21.3	#NULL!	6.3	85	#NULL!	1	200	128	71	98	42.5	4.85203
2	#NULL!	#NULL!	#NULL!	#NULL!	1	1	49	1	2	115	71	44	1	31.9	#NULL!	7	162	#NULL!	1.2	220	185	45	128	51.1	5.22036
2	#NULL!	#NULL!	#NULL!	#NULL!	1	1	50	1	2	109	65	44	1	32.6	#NULL!	6.3	120	#NULL!	1.1	234	171	48	134	51.2	5.14166
2	#NULL!	#NULL!	#NULL!	#NULL!	1	1	51	1	2	133	83	50	1	32.5	#NULL!	7	144	#NULL!	1	162	203	45	76	48.5	5.31321
2	#NULL!	#NULL!	#NULL!	#NULL!	1	1	63	2	2	120	75	45	2	21.7	#NULL!	7	139	#NULL!	0.9	205	82	60	114	38.8	4.40672
2	#NULL!	#NULL!	#NULL!	#NULL!	1	1	39	1	2	115	79	36	1	24.9	#NULL!	7.6	129	#NULL!	1.1	180	150	44	101	49.1	5.01064
2	#NULL!	#NULL!	#NULL!	#NULL!	1	1	55	1	2	120	73	47	2	22.8	#NULL!	6.7	160	#NULL!	1.1	218	147	54	127	44.2	4.99043
2	#NULL!	#NULL!	#NULL!	#NULL!	1	1	66	2	2	140	58	82	2	26.7	#NULL!	7.2	98	#NULL!	0.9	255	135	59	149	40.7	4.90527
2	#NULL!	#NULL!	#NULL!	#NULL!	1	1	55	1	2	105	72	33	1	24.2	#NULL!	6.8	110	#NULL!	1.1	198	86	70	90	44	4.45435
2	#NULL!	#NULL!	#NULL!	#NULL!	1	1	62	1	2	110	67	43	1	19.8	#NULL!	8.2	144	#NULL!	0.9	210	93	61	118	44.6	4.5326
2	#NULL!	#NULL!	#NULL!	#NULL!	1	1	51	1	2	151	81	70	1	22.1	#NULL!	10	214	#NULL!	1	221	76	73	116	48.4	4.33073
2	#NULL!	#NULL!	#NULL!	#NULL!	1	1	69	2	2	127	60	67	2	28.3	#NULL!	7.4	158	#NULL!	0.9	185	194	42	98	39.1	5.26786
2	#NULL!	#NULL!	#NULL!	#NULL!	1	1	51	1	2	102	80	22	1	22	#NULL!	6.9	140	#NULL!	1.1	218	51	58	127	45.9	3.93183
2	#NULL!	#NULL!	#NULL!	#NULL!	1	1	64	1	2	121	76	45	1	32.2	#NULL!	6.7	155	#NULL!	1	187	181	36	102	46.5	5.1985
2	#NULL!	#NULL!	#NULL!	#NULL!	1	1	70	1	2	129	72	57	1	21.3	#NULL!	7	142	#NULL!	1.1	158	73	57	75	42.4	4.29046
2	#NULL!	#NULL!	#NULL!	#NULL!	1	1	59	2	2	152	88	64	2	25.9	#NULL!	7.7	165	#NULL!	0.8	243	85	104	111	41.7	4.44265
2	#NULL!	#NULL!	#NULL!	#NULL!	1	1	69	2	2	147	74	73	2	21.8	#NULL!	5.6	163	#NULL!	0.8	275	101	56	159	42.9	4.61512
2	#NULL!	#NULL!	#NULL!	#NULL!	1	1	76	1	2	107	61	46	2	23.5	#NULL!	6.5	134	#NULL!	1.3	213	155	57	116	41.9	5.04343
2	#NULL!	#NULL!	#NULL!	#NULL!	1	1	65	2	2	115	79	36	1	26	#NULL!	6.1	104	#NULL!	1	243	74	68	134	38.8	4.30407
2	#NULL!	#NULL!	#NULL!	#NULL!	1	1	57	2	2	110	70	40	2	20.5	#NULL!	7.3	82	#NULL!	0.7	224	62	66	130	38.9	4.12713
2	#NULL!	#NULL!	#NULL!	#NULL!	1	1	50	1	2	157	93	64	1	25.5	#NULL!	6.3	137	#NULL!	1.1	207	254	55	110	47.6	5.53733
2	#NULL!	#NULL!	#NULL!	#NULL!	1	1	56	2	2	130	80	50	2	31.8	#NULL!	8.3	142	#NULL!	0.6	256	301	56	142	41	5.70711
2	#NULL!	#NULL!	#NULL!	#NULL!	1	1	50	1	2	130	90	40	1	23.9	#NULL!	8.2	203	#NULL!	1.1	168	250	40	84	45.3	5.52146
2	#NULL!	#NULL!	#NULL!	#NULL!	1	1	62	2	2	154	81	73	2	25.1	#NULL!	5.8	128	#NULL!	1	220	248	35	130	47.9	5.51343
2	#NULL!	#NULL!	#NULL!	#NULL!	1	1	68	1	2	110	46	64	1	25.7	#NULL!	6	85	#NULL!	1.2	232	98	43	140	45.8	4.58497
2	#NULL!	#NULL!	#NULL!	#NULL!	1	1	68	1	2	107	70	37	1	26.7	#NULL!	6.5	106	#NULL!	0.9	194	128	47	111	40.2	4.85203
2	#NULL!	#NULL!	#NULL!	#NULL!	1	1	70	1	2	116	67	49	1	25.8	#NULL!	6.5	94	#NULL!	1.2	235	185	46	136	39.6	5.22036
2	#NULL!	#NULL!	#NULL!	#NULL!	1	1	52	1	2	120	79	41	1	26	#NULL!	6.3	79	#NULL!	1	163	99	53	86	42	4.59512
2	#NULL!	#NULL!	#NULL!	#NULL!	1	1	73	2	2	150	100	50	2	24.9	#NULL!	8.5	168	#NULL!	0.7	136	163	47	62	39.2	5.09375
2	#NULL!	#NULL!	#NULL!	#NULL!	1	1	54	1	2	134	87	47	1	25.7	#NULL!	7.9	145	#NULL!	1.3	252	234	60	136	45.2	5.45532
2	#NULL!	#NULL!	#NULL!	#NULL!	1	1	55	1	2	129	81	48	1	25.5	#NULL!	8.7	128	#NULL!	1.2	181	203	50	89	46.7	5.31321
2	#NULL!	#NULL!	#NULL!	#NULL!	1	1	41	1	2	98	53	45	1	23.9	#NULL!	6.3	118	#NULL!	0.9	161	101	46	91	42.1	4.61512
2	#NULL!	#NULL!	#NULL!	#NULL!	1	1	42	1	2	114	79	35	1	24.7	#NULL!	6	106	#NULL!	1.1	206	64	55	113	45.2	4.15888
2	#NULL!	#NULL!	#NULL!	#NULL!	1	1	43	1	2	96	65	31	1	24.9	#NULL!	6.6	118	#NULL!	1.1	174	101	41	102	44.1	4.61512
2	#NULL!	#NULL!	#NULL!	#NULL!	1	1	44	1	2	130	89	41	1	25.1	#NULL!	6.7	119	#NULL!	1	179	189	45	94	43	5.24175
2	#NULL!	#NULL!	#NULL!	#NULL!	1	1	42	2	2	131	88	43	2	23.9	#NULL!	7.9	149	#NULL!	0.7	218	126	68	123	39.4	4.83628
2	#NULL!	#NULL!	#NULL!	#NULL!	1	1	60	2	2	109	63	46	2	24.2	#NULL!	10.3	171	#NULL!	0.9	160	204	41	85	42	5.31812
2	#NULL!	#NULL!	#NULL!	#NULL!	1	1	41	1	2	125	95	30	1	29.1	#NULL!	8.6	240	#NULL!	0.9	239	115	59	143	48.4	4.74493
2	#NULL!	#NULL!	#NULL!	#NULL!	1	1	63	1	2	95	67	28	1	20.9	#NULL!	7.2	129	#NULL!	0.9	203	139	68	107	47.3	4.93447
2	#NULL!	#NULL!	#NULL!	#NULL!	1	1	69	2	2	146	74	72	2	26.4	#NULL!	7	129	#NULL!	0.9	209	127	61	113	41.9	4.84419
2	#NULL!	#NULL!	#NULL!	#NULL!	1	1	45	1	2	104	78	26	1	23.7	#NULL!	6.8	129	#NULL!	1.4	182	199	41	93	44.7	5.2933
2	#NULL!	#NULL!	#NULL!	#NULL!	1	1	57	2	2	124	72	52	1	27.1	#NULL!	6.9	142	#NULL!	1.5	239	75	66	137	40.2	4.31749
2	#NULL!	#NULL!	#NULL!	#NULL!	1	1	62	2	2	114	83	31	2	24.5	#NULL!	8	187	#NULL!	0.8	191	236	48	98	47.7	5.46383
2	#NULL!	#NULL!	#NULL!	#NULL!	1	1	61	1	2	92	51	41	1	18.5	#NULL!	6.5	126	#NULL!	1	189	84	86	87	43.1	4.43082
2	#NULL!	#NULL!	#NULL!	#NULL!	1	1	56	1	2	100	76	24	2	22.3	#NULL!	8	162	#NULL!	1	179	140	46	101	48.7	4.94164
2	#NULL!	#NULL!	#NULL!	#NULL!	1	1	60	2	2	103	54	49	2	25.6	#NULL!	7.5	115	#NULL!	0.7	222	96	51	138	35.6	4.56435
2	#NULL!	#NULL!	#NULL!	#NULL!	1	1	60	1	2	126	78	48	1	26.6	#NULL!	6.4	116	#NULL!	0.7	161	165	63	70	41.5	5.10595
2	#NULL!	#NULL!	#NULL!	#NULL!	1	1	72	1	2	103	65	38	1	22.4	#NULL!	7.2	146	#NULL!	1.1	185	104	46	108	43.9	4.64439
2	#NULL!	#NULL!	#NULL!	#NULL!	1	1	65	1	2	123	76	47	1	28.6	#NULL!	7.6	154	#NULL!	0.8	151	101	48	78	39.3	4.61512
2	#NULL!	#NULL!	#NULL!	#NULL!	1	1	40	1	2	101	50	51	1	30.7	#NULL!	6.7	136	#NULL!	0.8	193	442	38	90	46.9	6.09131
2	#NULL!	#NULL!	#NULL!	#NULL!	1	1	60	2	2	167	86	81	2	22.8	#NULL!	7.4	97	#NULL!	0.8	157	168	39	85	38.3	5.12396
2	#NULL!	#NULL!	#NULL!	#NULL!	1	1	51	1	2	106	68	38	2	18	#NULL!	7	134	#NULL!	0.9	133	170	34	65	47.3	5.1358
2	#NULL!	#NULL!	#NULL!	#NULL!	1	1	58	2	2	90	50	40	2	20	#NULL!	9	87	#NULL!	0.6	183	54	60	103	36.2	3.98898
2	#NULL!	#NULL!	#NULL!	#NULL!	1	1	59	1	2	97	61	36	2	24.6	#NULL!	6	126	#NULL!	1	209	78	66	115	43.7	4.35671
2	#NULL!	#NULL!	#NULL!	#NULL!	1	1	57	1	2	113	70	43	1	22.5	#NULL!	5.9	136	#NULL!	0.8	182	227	72	80	44.2	5.42495
2	#NULL!	#NULL!	#NULL!	#NULL!	1	1	50	1	2	100	60	40	2	23.8	#NULL!	6.9	210	#NULL!	0.8	192	191	47	107	41.5	5.25227
2	#NULL!	#NULL!	#NULL!	#NULL!	1	1	40	1	2	110	74	36	2	24.4	#NULL!	7.1	126	#NULL!	1.1	160	131	42	98	46.2	4.8752
2	#NULL!	#NULL!	#NULL!	#NULL!	1	1	44	1	2	97	56	41	1	24.5	#NULL!	8.1	155	#NULL!	0.9	239	135	61	150	43.3	4.90527
2	#NULL!	#NULL!	#NULL!	#NULL!	1	1	69	1	2	120	80	40	2	23.8	#NULL!	7.7	145	#NULL!	1.3	147	326	42	56	40.5	5.7869
2	#NULL!	#NULL!	#NULL!	#NULL!	1	1	30	1	2	105	55	50	2	37	#NULL!	7.4	131	#NULL!	0.8	215	344	48	113	45.5	5.84064
2	#NULL!	#NULL!	#NULL!	#NULL!	1	1	42	1	2	106	82	24	2	23.9	#NULL!	8.8	140	#NULL!	0.9	164	226	39	85	48.4	5.42053
2	#NULL!	#NULL!	#NULL!	#NULL!	1	1	50	2	2	99	65	34	2	26	#NULL!	7.3	136	#NULL!	0.7	234	214	48	143	44.5	5.36598
2	#NULL!	#NULL!	#NULL!	#NULL!	1	1	40	1	2	132	95	37	1	27.4	#NULL!	6.8	140	#NULL!	1	276	129	52	64	47.9	4.85981
2	#NULL!	#NULL!	#NULL!	#NULL!	1	1	64	1	2	132	88	44	1	21.6	#NULL!	10.1	137	#NULL!	1	200	86	71	106	46.7	4.45435
2	#NULL!	#NULL!	#NULL!	#NULL!	1	1	42	1	2	135	91	44	2	27.5	#NULL!	5.5	127	#NULL!	1.2	293	134	50	192	50.5	4.89784
2	#NULL!	#NULL!	#NULL!	#NULL!	1	1	64	2	2	141	85	56	2	24.9	#NULL!	6.8	107	#NULL!	0.8	197	92	55	110	37.7	4.52179
2	#NULL!	#NULL!	#NULL!	#NULL!	1	1	61	1	2	118	77	41	1	23.7	#NULL!	8.4	154	#NULL!	1	174	362	34	74	46	5.89164
2	#NULL!	#NULL!	#NULL!	#NULL!	1	1	69	2	2	112	77	35	2	22.4	#NULL!	5.9	87	#NULL!	0.9	222	98	53	134	41.2	4.58497
2	#NULL!	#NULL!	#NULL!	#NULL!	1	1	52	1	2	109	73	36	1	25.7	#NULL!	5.9	112	#NULL!	1.2	145	53	47	77	42.7	3.97029
2	#NULL!	#NULL!	#NULL!	#NULL!	1	1	62	1	2	144	90	54	2	28.6	#NULL!	8.6	189	#NULL!	1.1	221	232	57	118	48.9	5.44674
2	#NULL!	#NULL!	#NULL!	#NULL!	1	1	49	1	2	100	60	40	2	24.7	#NULL!	6.3	130	#NULL!	1	142	90	53	71	44.6	4.49981
2	#NULL!	#NULL!	#NULL!	#NULL!	1	1	46	1	2	118	80	38	2	24.9	#NULL!	7.8	220	#NULL!	0.9	191	124	49	111	45.4	4.82028
2	#NULL!	#NULL!	#NULL!	#NULL!	1	1	63	1	2	146	94	52	2	26.5	#NULL!	6.1	154	#NULL!	0.8	218	167	26	136	41.7	5.11799
2	#NULL!	#NULL!	#NULL!	#NULL!	1	1	47	1	2	146	86	60	1	33.4	#NULL!	5.8	101	#NULL!	0.9	271	165	37	166	45.6	5.10595
2	#NULL!	#NULL!	#NULL!	#NULL!	1	1	69	1	2	119	54	65	1	20.6	#NULL!	7	110	#NULL!	1	182	50	58	100	39.6	3.91202
2	#NULL!	#NULL!	#NULL!	#NULL!	1	1	52	1	2	131	86	45	2	24.8	#NULL!	6.5	165	#NULL!	0.7	206	81	74	106	46.4	4.39445
2	#NULL!	#NULL!	#NULL!	#NULL!	1	1	54	1	2	129	84	45	1	24.4	#NULL!	6.4	167	#NULL!	1	180	122	51	96	48.5	4.80402
2	#NULL!	#NULL!	#NULL!	#NULL!	1	1	46	1	2	112	91	21	1	23.5	#NULL!	5.8	128	#NULL!	1.1	173	118	49	89	45	4.77068
2	#NULL!	#NULL!	#NULL!	#NULL!	1	1	39	1	2	120	68	52	2	21.6	#NULL!	7.2	128	#NULL!	0.8	184	81	52	103	47.3	4.39445
2	#NULL!	#NULL!	#NULL!	#NULL!	1	1	44	1	2	122	80	42	2	23	#NULL!	7	130	#NULL!	1.3	254	77	60	149	45	4.34381
2	#NULL!	#NULL!	#NULL!	#NULL!	1	1	51	1	2	126	84	42	2	28.6	#NULL!	9.5	169	#NULL!	1.2	169	147	45	84	43.6	4.99043
2	#NULL!	#NULL!	#NULL!	#NULL!	1	1	40	1	2	128	100	28	2	31.7	#NULL!	7.2	126	#NULL!	0.8	201	155	53	116	47.2	5.04343
2	#NULL!	#NULL!	#NULL!	#NULL!	1	1	56	2	2	120	72	48	2	20.6	#NULL!	8.7	264	#NULL!	0.9	225	254	48	128	43.7	5.53733
2	#NULL!	#NULL!	#NULL!	#NULL!	1	1	57	1	2	124	87	37	2	23.8	#NULL!	6.5	126	#NULL!	0.9	209	154	60	120	43.9	5.03695
2	#NULL!	#NULL!	#NULL!	#NULL!	1	1	41	1	2	116	68	48	2	25.1	#NULL!	5.6	137	#NULL!	1.1	215	83	71	124	48.6	4.41884
2	#NULL!	#NULL!	#NULL!	#NULL!	1	1	68	1	2	114	66	48	1	23.7	#NULL!	8.8	165	#NULL!	0.8	184	118	42	103	47.2	4.77068
2	#NULL!	#NULL!	#NULL!	#NULL!	1	1	58	1	2	141	80	61	2	31.9	#NULL!	8.4	137	#NULL!	1	204	124	58	110	46.1	4.82028
2	#NULL!	#NULL!	#NULL!	#NULL!	1	1	43	1	2	127	83	44	1	21.9	#NULL!	6.4	119	#NULL!	1	212	138	59	108	46.9	4.92725
2	#NULL!	#NULL!	#NULL!	#NULL!	1	1	55	2	2	142	89	53	2	29	#NULL!	8.5	142	#NULL!	0.6	207	140	70	111	44.4	4.94164
2	#NULL!	#NULL!	#NULL!	#NULL!	1	1	56	2	2	142	78	64	2	24.1	#NULL!	6.2	132	#NULL!	0.7	176	54	72	81	40.5	3.98898
2	#NULL!	#NULL!	#NULL!	#NULL!	1	1	55	1	2	121	72	49	2	26.6	#NULL!	#NULL!	115	#NULL!	1.1	195	225	51	97	44	5.4161
2	#NULL!	#NULL!	#NULL!	#NULL!	1	1	52	1	2	124	73	51	1	21.9	#NULL!	7.6	131	#NULL!	1.3	274	327	59	142	40.6	5.78996
2	#NULL!	#NULL!	#NULL!	#NULL!	1	1	55	1	2	129	76	53	2	25.6	#NULL!	6.2	135	#NULL!	0.8	190	127	40	113	47	4.84419
2	#NULL!	#NULL!	#NULL!	#NULL!	1	1	42	1	2	102	72	30	1	26.4	#NULL!	7.6	155	#NULL!	1.2	301	191	58	184	50.3	5.25227
2	#NULL!	#NULL!	#NULL!	#NULL!	1	1	73	2	2	118	69	49	2	26.5	#NULL!	6.6	128	#NULL!	0.8	211	93	60	112	45.3	4.5326
2	#NULL!	#NULL!	#NULL!	#NULL!	1	1	34	1	2	121	90	31	2	25.6	#NULL!	8.1	132	#NULL!	1	250	73	90	134	49.5	4.29046
2	#NULL!	#NULL!	#NULL!	#NULL!	1	1	66	1	2	116	76	40	2	22.4	#NULL!	7.2	137	#NULL!	0.7	290	317	73	155	43.9	5.7589
2	#NULL!	#NULL!	#NULL!	#NULL!	1	1	40	1	2	117	78	39	2	27.6	#NULL!	12	308	#NULL!	1	220	123	39	138	50.7	4.81218
2	#NULL!	#NULL!	#NULL!	#NULL!	1	1	42	1	2	121	84	37	1	31.5	#NULL!	6.5	108	#NULL!	1	193	74	47	103	49.8	4.30407
2	#NULL!	#NULL!	#NULL!	#NULL!	1	1	54	2	2	105	57	48	2	24.9	#NULL!	6.7	133	#NULL!	0.8	192	108	41	108	37.6	4.68213
2	#NULL!	#NULL!	#NULL!	#NULL!	1	1	56	1	2	122	74	48	1	21.9	#NULL!	7.4	138	#NULL!	1	178	125	46	94	42.9	4.82831
2	#NULL!	#NULL!	#NULL!	#NULL!	1	1	68	2	2	113	67	46	2	23.2	#NULL!	6.6	164	#NULL!	0.9	210	149	49	110	40.1	5.00395
2	#NULL!	#NULL!	#NULL!	#NULL!	1	1	59	2	2	141	88	53	2	21.7	#NULL!	6.8	128	#NULL!	0.8	189	150	56	91	42.1	5.01064
2	#NULL!	#NULL!	#NULL!	#NULL!	1	1	55	1	2	99	66	33	2	24.4	#NULL!	7.6	147	#NULL!	1	227	178	43	138	44.4	5.18178
2	#NULL!	#NULL!	#NULL!	#NULL!	1	1	44	1	2	113	76	37	2	23.6	#NULL!	8.1	175	#NULL!	0.8	210	84	58	124	49.1	4.43082
2	#NULL!	#NULL!	#NULL!	#NULL!	1	1	52	2	2	110	70	40	2	20.9	#NULL!	7.6	126	#NULL!	0.7	190	178	57	101	43.7	5.18178
2	#NULL!	#NULL!	#NULL!	#NULL!	1	1	47	1	2	138	101	37	2	29.7	#NULL!	5.8	131	#NULL!	0.9	184	163	47	102	50.1	5.09375
2	#NULL!	#NULL!	#NULL!	#NULL!	1	1	60	1	2	118	78	40	1	27.8	#NULL!	5.8	99	#NULL!	1.2	178	225	45	87	42.7	5.4161
2	#NULL!	#NULL!	#NULL!	#NULL!	1	1	53	1	2	128	89	39	2	24	#NULL!	6.2	143	#NULL!	1.1	183	124	42	109	48.2	4.82028
2	#NULL!	#NULL!	#NULL!	#NULL!	1	1	55	1	2	154	78	76	1	23.2	#NULL!	6	108	#NULL!	1	183	85	35	109	44.2	4.44265
2	#NULL!	#NULL!	#NULL!	#NULL!	1	1	57	2	2	116	68	48	2	26.7	#NULL!	6.5	171	#NULL!	0.7	208	114	65	120	40.9	4.7362
2	#NULL!	#NULL!	#NULL!	#NULL!	1	1	55	1	2	104	75	29	2	21.8	#NULL!	5.3	137	#NULL!	0.9	200	75	70	108	47	4.31749
2	#NULL!	#NULL!	#NULL!	#NULL!	1	1	51	1	2	112	74	38	2	21.4	#NULL!	8	218	#NULL!	0.9	218	123	92	105	45.9	4.81218
2	#NULL!	#NULL!	#NULL!	#NULL!	1	1	52	1	2	123	77	46	1	21.2	#NULL!	8.4	334	#NULL!	1.1	218	129	90	95	45.8	4.85981
2	#NULL!	#NULL!	#NULL!	#NULL!	1	1	54	1	2	139	83	56	1	23.4	#NULL!	8.7	159	#NULL!	1.1	271	180	85	140	46	5.19296
2	#NULL!	#NULL!	#NULL!	#NULL!	1	1	42	1	2	108	74	34	2	21.2	#NULL!	9.6	181	#NULL!	0.9	274	96	66	176	47	4.56435
2	#NULL!	#NULL!	#NULL!	#NULL!	1	1	52	1	2	113	77	36	1	23.8	#NULL!	7.6	160	#NULL!	1	210	74	96	93	47	4.30407
2	#NULL!	#NULL!	#NULL!	#NULL!	1	1	53	1	2	117	73	44	1	23.4	#NULL!	7.4	147	#NULL!	1.1	175	64	91	67	49.6	4.15888
2	#NULL!	#NULL!	#NULL!	#NULL!	1	1	54	1	2	104	64	40	1	22.8	#NULL!	6.6	61	#NULL!	1	135	37	59	53	45.5	3.61092
2	#NULL!	#NULL!	#NULL!	#NULL!	1	1	44	1	2	159	100	59	2	25.6	#NULL!	5.2	129	#NULL!	1	207	104	48	134	44.5	4.64439
2	#NULL!	#NULL!	#NULL!	#NULL!	1	1	62	1	2	94	59	35	1	22.8	#NULL!	8.8	143	#NULL!	0.9	190	170	42	104	47.1	5.1358
2	#NULL!	#NULL!	#NULL!	#NULL!	1	1	46	1	2	109	71	38	1	22.3	#NULL!	8.3	189	#NULL!	1.2	183	83	50	104	47.4	4.41884
2	#NULL!	#NULL!	#NULL!	#NULL!	1	1	60	1	2	90	49	41	1	26.1	#NULL!	6.9	114	#NULL!	0.8	236	166	40	146	45.2	5.11199
2	#NULL!	#NULL!	#NULL!	#NULL!	1	1	60	2	2	130	67	63	2	27.5	#NULL!	6.8	111	#NULL!	0.7	206	97	79	100	35	4.57471
2	#NULL!	#NULL!	#NULL!	#NULL!	1	1	61	2	2	126	71	55	2	27.2	#NULL!	6.6	87	#NULL!	0.8	187	85	68	83	35.1	4.44265
2	#NULL!	#NULL!	#NULL!	#NULL!	1	1	53	1	2	123	88	35	1	25	#NULL!	7.4	134	#NULL!	1.2	122	94	40	54	46.7	4.54329
2	#NULL!	#NULL!	#NULL!	#NULL!	1	1	63	1	2	114	70	44	2	23.8	#NULL!	8.3	170	#NULL!	0.9	221	186	60	124	44.4	5.22575
2	#NULL!	#NULL!	#NULL!	#NULL!	1	1	54	2	2	111	63	48	2	28.4	#NULL!	8	172	#NULL!	0.5	262	107	57	162	42.4	4.67283
2	#NULL!	#NULL!	#NULL!	#NULL!	1	1	46	1	2	112	74	38	2	23.9	#NULL!	6.7	148	#NULL!	0.9	238	99	58	148	45.6	4.59512
2	#NULL!	#NULL!	#NULL!	#NULL!	1	1	47	1	2	107	70	37	1	24	#NULL!	7.3	127	#NULL!	1	156	136	58	64	46.4	4.91265
2	#NULL!	#NULL!	#NULL!	#NULL!	1	1	41	1	2	139	72	67	1	21.2	#NULL!	6	139	#NULL!	1.2	185	75	71	88	47.4	4.31749
2	#NULL!	#NULL!	#NULL!	#NULL!	1	1	53	1	2	118	80	38	1	25.8	#NULL!	6.9	155	#NULL!	1.2	214	199	67	111	51.5	5.2933
2	#NULL!	#NULL!	#NULL!	#NULL!	1	1	55	1	2	119	88	31	1	25.8	#NULL!	6.8	136	#NULL!	1.2	233	136	60	137	49.3	4.91265
2	#NULL!	#NULL!	#NULL!	#NULL!	1	1	42	1	2	118	78	40	2	22.1	#NULL!	#NULL!	138	#NULL!	0.8	213	131	70	116	43.4	4.8752
2	#NULL!	#NULL!	#NULL!	#NULL!	1	1	43	1	2	138	87	51	1	22.3	#NULL!	#NULL!	142	#NULL!	1	238	212	67	132	45.4	5.35659
2	#NULL!	#NULL!	#NULL!	#NULL!	1	1	44	1	2	119	73	46	1	21.9	#NULL!	#NULL!	134	#NULL!	1	204	190	63	105	42	5.24702
2	#NULL!	#NULL!	#NULL!	#NULL!	1	1	57	1	2	125	73	52	1	22.1	#NULL!	12.1	287	#NULL!	1	256	48	56	160	47.3	3.8712
2	#NULL!	#NULL!	#NULL!	#NULL!	1	1	46	1	2	119	89	30	1	25.5	#NULL!	5.1	126	#NULL!	1	220	178	43	134	48.5	5.18178
2	#NULL!	#NULL!	#NULL!	#NULL!	1	1	49	1	2	132	92	40	2	22.2	#NULL!	5.7	129	#NULL!	0.8	202	131	59	119	44.9	4.8752
2	#NULL!	#NULL!	#NULL!	#NULL!	1	1	47	2	2	103	57	46	2	21.6	#NULL!	8.3	240	#NULL!	0.7	185	86	50	113	43.4	4.45435
2	#NULL!	#NULL!	#NULL!	#NULL!	1	1	48	2	2	110	70	40	2	21.5	#NULL!	9.3	242	#NULL!	0.9	196	69	50	113	44.4	4.23411
2	#NULL!	#NULL!	#NULL!	#NULL!	1	1	49	2	2	116	70	46	2	22.4	#NULL!	8	152	#NULL!	0.9	189	57	48	112	40.9	4.04305
2	#NULL!	#NULL!	#NULL!	#NULL!	1	1	55	2	2	152	72	80	2	21.7	#NULL!	6.9	134	#NULL!	1.4	221	107	61	131	35.2	4.67283
2	#NULL!	#NULL!	#NULL!	#NULL!	1	1	60	1	2	104	62	42	2	22.3	#NULL!	10	159	#NULL!	0.8	218	71	77	121	45.3	4.26268
2	#NULL!	#NULL!	#NULL!	#NULL!	1	1	75	1	2	127	74	53	1	20.2	#NULL!	6.2	124	#NULL!	1.1	170	76	43	92	44.5	4.33073
2	#NULL!	#NULL!	#NULL!	#NULL!	1	1	58	2	2	137	84	53	2	25.9	#NULL!	6	138	#NULL!	0.6	222	169	54	127	40.3	5.1299
2	#NULL!	#NULL!	#NULL!	#NULL!	1	1	70	1	2	139	85	54	2	20.5	#NULL!	6.5	135	#NULL!	0.9	199	91	71	96	50.7	4.51086
2	#NULL!	#NULL!	#NULL!	#NULL!	1	1	71	1	2	111	69	42	2	21.1	#NULL!	6.6	89	#NULL!	1.3	190	61	69	94	49.7	4.11087
2	#NULL!	#NULL!	#NULL!	#NULL!	1	1	51	1	2	117	84	33	2	22.7	#NULL!	5.8	126	#NULL!	1.1	203	120	57	111	44.1	4.78749
2	#NULL!	#NULL!	#NULL!	#NULL!	1	1	63	2	2	159	69	90	2	27.5	#NULL!	8.8	136	#NULL!	0.8	242	255	51	139	42.2	5.54126
2	#NULL!	#NULL!	#NULL!	#NULL!	1	1	61	1	2	180	100	80	2	26.3	#NULL!	6.3	141	#NULL!	1	248	115	62	145	47.7	4.74493
2	#NULL!	#NULL!	#NULL!	#NULL!	1	1	63	1	2	130	71	59	1	27.2	#NULL!	9.5	212	#NULL!	1.3	273	196	62	154	52.5	5.27811
2	#NULL!	#NULL!	#NULL!	#NULL!	1	1	50	1	2	115	72	43	1	25.9	#NULL!	9	173	#NULL!	1.2	321	149	66	197	45	5.00395
2	#NULL!	#NULL!	#NULL!	#NULL!	1	1	62	1	2	130	83	47	1	29.4	#NULL!	7.7	86	#NULL!	0.9	143	85	66	57	40.2	4.44265
2	#NULL!	#NULL!	#NULL!	#NULL!	1	1	62	2	2	115	69	46	2	25.6	#NULL!	8.7	153	#NULL!	1	304	210	65	178	44.3	5.34711
2	#NULL!	#NULL!	#NULL!	#NULL!	1	1	47	2	2	143	83	60	2	28.6	#NULL!	9.3	223	#NULL!	0.7	180	91	55	101	44	4.51086
2	#NULL!	#NULL!	#NULL!	#NULL!	1	1	48	2	2	139	89	50	2	29	#NULL!	8.3	134	#NULL!	0.7	188	54	68	98	41.4	3.98898
2	#NULL!	#NULL!	#NULL!	#NULL!	1	1	55	2	2	96	61	35	2	26.3	#NULL!	8.3	148	#NULL!	0.8	269	204	54	164	43.6	5.31812
2	#NULL!	#NULL!	#NULL!	#NULL!	1	1	51	1	2	129	81	48	2	26.8	#NULL!	5.6	131	#NULL!	1.1	198	137	54	112	44.5	4.91998
2	#NULL!	#NULL!	#NULL!	#NULL!	1	1	51	1	2	140	97	43	2	23.6	#NULL!	6.3	139	#NULL!	1	232	207	58	132	49.7	5.33272
2	#NULL!	#NULL!	#NULL!	#NULL!	1	1	53	1	2	126	79	47	1	22.6	#NULL!	6.8	73	#NULL!	1.2	236	81	85	112	45.4	4.39445
2	#NULL!	#NULL!	#NULL!	#NULL!	1	1	47	1	2	133	85	48	1	26.2	#NULL!	#NULL!	131	#NULL!	1.2	287	157	63	173	46.7	5.05625
2	#NULL!	#NULL!	#NULL!	#NULL!	1	1	48	1	2	152	97	55	1	25	#NULL!	#NULL!	151	#NULL!	1.3	275	162	62	167	44.7	5.0876
2	#NULL!	#NULL!	#NULL!	#NULL!	1	1	50	1	2	121	86	35	2	26.1	#NULL!	7.7	131	#NULL!	0.9	197	74	49	117	49	4.30407
2	#NULL!	#NULL!	#NULL!	#NULL!	1	1	53	1	2	108	66	42	1	24.7	#NULL!	6.3	119	#NULL!	1.1	244	86	60	137	38.4	4.45435
2	#NULL!	#NULL!	#NULL!	#NULL!	1	1	55	1	2	114	62	52	1	24.6	#NULL!	6.5	120	#NULL!	1.2	166	126	51	74	40.7	4.83628
2	#NULL!	#NULL!	#NULL!	#NULL!	1	1	56	1	2	128	88	40	2	25.9	#NULL!	6.4	136	#NULL!	1	228	416	42	132	49.5	6.03069
2	#NULL!	#NULL!	#NULL!	#NULL!	1	1	58	1	2	117	74	43	1	26.2	#NULL!	6.2	108	#NULL!	1.2	200	201	35	120	48.9	5.3033
2	#NULL!	#NULL!	#NULL!	#NULL!	1	1	37	1	2	139	102	37	2	25.4	#NULL!	#NULL!	134	#NULL!	0.9	262	397	50	144	47.9	5.98394
2	#NULL!	#NULL!	#NULL!	#NULL!	1	1	38	1	2	122	92	30	1	26.3	#NULL!	#NULL!	108	#NULL!	1	228	261	49	122	45.2	5.56452
2	#NULL!	#NULL!	#NULL!	#NULL!	1	1	39	1	2	142	91	51	1	25.4	#NULL!	#NULL!	124	#NULL!	1	169	257	40	86	46.8	5.54908
2	#NULL!	#NULL!	#NULL!	#NULL!	1	1	48	1	2	100	68	32	2	24.9	#NULL!	11.7	231	#NULL!	0.9	225	282	43	128	47.5	5.64191
2	#NULL!	#NULL!	#NULL!	#NULL!	1	1	52	1	2	128	82	46	2	25	#NULL!	9.5	258	#NULL!	1	254	176	57	150	46.6	5.17048
2	#NULL!	#NULL!	#NULL!	#NULL!	1	1	53	2	2	135	81	54	2	23.8	#NULL!	5.6	136	#NULL!	0.7	217	120	72	112	38.4	4.78749
2	#NULL!	#NULL!	#NULL!	#NULL!	1	1	43	1	2	109	68	41	2	25.2	#NULL!	7.2	176	#NULL!	0.8	228	227	49	131	52.1	5.42495
2	#NULL!	#NULL!	#NULL!	#NULL!	1	1	59	1	2	126	81	45	2	24.5	#NULL!	7.6	151	#NULL!	1.1	174	55	56	94	46	4.00733
2	#NULL!	#NULL!	#NULL!	#NULL!	1	1	50	2	2	106	53	53	2	30.8	#NULL!	7.3	139	#NULL!	0.8	258	540	41	120	46.4	6.29157
2	#NULL!	#NULL!	#NULL!	#NULL!	1	1	39	1	2	121	84	37	2	24.6	#NULL!	6.4	131	#NULL!	1	219	249	54	122	44.1	5.51745
2	#NULL!	#NULL!	#NULL!	#NULL!	1	1	34	1	2	121	78	43	2	31.4	#NULL!	10.9	282	#NULL!	1.1	284	104	48	83	51.6	4.64439
2	#NULL!	#NULL!	#NULL!	#NULL!	1	1	47	1	2	103	72	31	2	22.8	#NULL!	6.9	195	#NULL!	1	146	72	44	85	42.2	4.27667
2	#NULL!	#NULL!	#NULL!	#NULL!	1	1	63	1	2	134	73	61	2	26	#NULL!	7.1	166	#NULL!	0.8	255	192	47	156	43.7	5.2575
2	#NULL!	#NULL!	#NULL!	#NULL!	1	1	60	2	2	111	68	43	2	22.7	#NULL!	5.5	126	#NULL!	0.7	220	93	60	132	41.5	4.5326
2	#NULL!	#NULL!	#NULL!	#NULL!	1	1	55	1	2	132	91	41	2	24.6	#NULL!	6.2	133	#NULL!	1.1	253	421	46	135	49.3	6.04263
2	#NULL!	#NULL!	#NULL!	#NULL!	1	1	59	1	2	114	83	31	2	22.4	#NULL!	5.8	133	#NULL!	1.1	156	116	51	75	49.4	4.75359
2	#NULL!	#NULL!	#NULL!	#NULL!	1	1	58	1	2	123	81	42	1	26.8	#NULL!	7.4	184	#NULL!	1.2	171	143	58	83	48	4.96284
2	#NULL!	#NULL!	#NULL!	#NULL!	1	1	59	1	2	131	90	41	1	27.3	#NULL!	7.8	175	#NULL!	1.2	189	112	54	106	43.8	4.7185
2	#NULL!	#NULL!	#NULL!	#NULL!	1	1	60	1	2	124	79	45	1	27.8	#NULL!	6.9	128	#NULL!	1.1	152	100	53	75	42.1	4.60517
2	#NULL!	#NULL!	#NULL!	#NULL!	1	1	53	2	2	121	67	54	2	22.2	#NULL!	6.3	128	#NULL!	0.6	255	187	65	153	40.3	5.23111
2	#NULL!	#NULL!	#NULL!	#NULL!	1	1	41	1	2	131	95	36	2	25.1	#NULL!	8.1	173	#NULL!	1.7	233	104	45	139	42.8	4.64439
2	#NULL!	#NULL!	#NULL!	#NULL!	1	1	47	1	2	124	92	32	2	33.3	#NULL!	6.5	132	#NULL!	1.1	161	178	41	85	43.9	5.18178
2	#NULL!	#NULL!	#NULL!	#NULL!	1	1	61	1	2	133	70	63	2	22.7	#NULL!	7.9	179	#NULL!	0.9	171	100	57	88	40.7	4.60517
2	#NULL!	#NULL!	#NULL!	#NULL!	1	1	68	2	2	129	71	58	2	25	#NULL!	7.7	176	#NULL!	1.1	264	293	50	152	31.6	5.68017
2	#NULL!	#NULL!	#NULL!	#NULL!	1	1	57	2	2	139	77	62	2	23.1	#NULL!	8.1	133	#NULL!	0.7	233	164	74	120	42	5.09987
2	#NULL!	#NULL!	#NULL!	#NULL!	1	1	63	2	2	127	74	53	2	24.2	#NULL!	7.9	138	#NULL!	0.7	189	88	64	98	38.2	4.47734
2	#NULL!	#NULL!	#NULL!	#NULL!	1	1	38	1	2	129	98	31	2	27.9	#NULL!	8.1	183	#NULL!	1	226	287	50	124	48.1	5.65948
2	#NULL!	#NULL!	#NULL!	#NULL!	1	1	48	1	2	127	78	49	2	23.6	#NULL!	6.6	166	#NULL!	0.9	150	90	46	82	46.1	4.49981
2	#NULL!	#NULL!	#NULL!	#NULL!	1	1	57	1	2	119	71	48	2	24	#NULL!	6.2	130	#NULL!	0.9	191	80	64	102	46.1	4.38203
2	#NULL!	#NULL!	#NULL!	#NULL!	1	1	60	1	2	150	90	60	2	24.6	#NULL!	6.7	127	#NULL!	1	217	116	46	129	51.4	4.75359
2	#NULL!	#NULL!	#NULL!	#NULL!	1	1	44	1	2	137	83	54	2	22.6	#NULL!	5.8	126	#NULL!	1	243	91	59	147	49	4.51086
2	#NULL!	#NULL!	#NULL!	#NULL!	1	1	53	1	2	117	80	37	2	22.3	#NULL!	6.8	146	#NULL!	0.8	202	171	51	109	48.6	5.14166
2	#NULL!	#NULL!	#NULL!	#NULL!	1	1	39	1	2	114	55	59	1	29	#NULL!	5.7	96	#NULL!	1.1	201	175	40	115	37.2	5.16479
2	#NULL!	#NULL!	#NULL!	#NULL!	1	1	66	2	2	120	80	40	2	24.5	#NULL!	6.9	135	#NULL!	1	206	378	41	99	39.1	5.93489
2	#NULL!	#NULL!	#NULL!	#NULL!	1	1	50	1	2	140	92	48	2	28.2	#NULL!	9.1	149	#NULL!	0.8	260	433	64	133	43.9	6.07074
2	#NULL!	#NULL!	#NULL!	#NULL!	1	1	51	1	2	144	100	44	1	28.4	#NULL!	7	135	#NULL!	1	180	111	68	83	43.1	4.70953
2	#NULL!	#NULL!	#NULL!	#NULL!	1	1	58	2	2	126	74	52	2	25.7	#NULL!	7.8	129	#NULL!	1.1	196	86	65	101	40.3	4.45435
2	#NULL!	#NULL!	#NULL!	#NULL!	1	1	60	2	2	113	65	48	2	26.3	#NULL!	7.6	133	#NULL!	0.9	207	131	53	118	41.9	4.8752
2	#NULL!	#NULL!	#NULL!	#NULL!	1	1	41	1	2	155	105	50	2	27.4	#NULL!	6.1	131	#NULL!	0.8	191	213	45	106	46.7	5.36129
2	#NULL!	#NULL!	#NULL!	#NULL!	1	1	53	2	2	138	80	58	2	23.1	#NULL!	8.7	172	#NULL!	0.8	227	70	101	97	43	4.2485
2	#NULL!	#NULL!	#NULL!	#NULL!	1	1	46	1	2	131	81	50	1	30.6	#NULL!	#NULL!	87	#NULL!	0.9	187	88	69	89	47.1	4.47734
2	#NULL!	#NULL!	#NULL!	#NULL!	1	1	47	1	2	141	101	40	1	29.1	#NULL!	#NULL!	108	#NULL!	1.1	184	80	62	93	45.8	4.38203
2	#NULL!	#NULL!	#NULL!	#NULL!	1	1	38	1	2	126	95	31	2	31.3	#NULL!	#NULL!	134	#NULL!	1	219	221	50	118	51.7	5.39816
2	#NULL!	#NULL!	#NULL!	#NULL!	1	1	36	1	2	127	85	42	2	26.9	#NULL!	5.9	127	#NULL!	0.9	230	180	72	128	46.7	5.19296
2	#NULL!	#NULL!	#NULL!	#NULL!	1	1	58	1	2	107	72	35	2	24.5	#NULL!	5.7	134	#NULL!	0.9	193	119	56	117	45.5	4.77912
2	#NULL!	#NULL!	#NULL!	#NULL!	1	1	43	1	2	119	73	46	2	25.2	#NULL!	7.6	177	#NULL!	0.9	222	104	115	87	44.8	4.64439
2	#NULL!	#NULL!	#NULL!	#NULL!	1	1	40	1	2	112	82	30	1	22.1	#NULL!	6.3	126	#NULL!	1.2	206	80	47	118	48.5	4.38203
2	#NULL!	#NULL!	#NULL!	#NULL!	1	1	51	2	2	100	63	37	2	26.4	#NULL!	5.9	112	#NULL!	0.9	260	305	54	144	45.2	5.72031
2	#NULL!	#NULL!	#NULL!	#NULL!	1	1	65	2	2	121	51	70	2	23.1	#NULL!	5.7	101	#NULL!	1.3	169	124	56	81	37.3	4.82028
2	#NULL!	#NULL!	#NULL!	#NULL!	1	1	42	2	2	129	84	45	2	24.9	#NULL!	10.1	127	#NULL!	0.7	231	107	48	140	40.1	4.67283
2	#NULL!	#NULL!	#NULL!	#NULL!	1	1	59	2	2	130	81	49	2	24.5	#NULL!	7.5	135	#NULL!	0.8	174	109	61	86	40.9	4.69135
2	#NULL!	#NULL!	#NULL!	#NULL!	1	1	75	1	2	165	90	75	2	30	#NULL!	5.8	125	#NULL!	1.2	166	147	48	84	44.3	4.99043
2	#NULL!	#NULL!	#NULL!	#NULL!	1	1	59	1	2	108	66	42	1	23.1	#NULL!	6.3	156	#NULL!	1.3	229	81	84	119	45.6	4.39445
2	#NULL!	#NULL!	#NULL!	#NULL!	1	1	51	1	2	117	82	35	2	25.9	#NULL!	5.6	139	#NULL!	0.8	217	95	42	136	47.4	4.55388
2	#NULL!	#NULL!	#NULL!	#NULL!	1	1	53	1	2	139	86	53	1	25.5	#NULL!	6.2	130	#NULL!	1	139	371	23	51	45.5	5.9162
2	#NULL!	#NULL!	#NULL!	#NULL!	1	1	54	2	2	128	71	57	2	23.5	#NULL!	6.7	133	#NULL!	0.9	193	144	59	102	44.7	4.96981
2	#NULL!	#NULL!	#NULL!	#NULL!	1	1	36	1	2	131	84	47	2	28.5	#NULL!	6.8	135	#NULL!	1.2	218	237	52	122	39.1	5.46806
2	#NULL!	#NULL!	#NULL!	#NULL!	1	1	43	2	2	127	81	46	2	26.9	#NULL!	9.1	200	#NULL!	0.5	233	200	62	123	45	5.29832
2	#NULL!	#NULL!	#NULL!	#NULL!	1	1	61	2	2	129	69	60	2	18.5	#NULL!	7.1	141	#NULL!	0.7	214	161	49	128	42.5	5.0814
2	#NULL!	#NULL!	#NULL!	#NULL!	1	1	37	1	2	130	80	50	2	20.9	#NULL!	6.5	130	#NULL!	1	143	319	60	42	46.9	5.76519
2	#NULL!	#NULL!	#NULL!	#NULL!	1	1	43	1	2	106	66	40	2	24.1	#NULL!	7.2	140	#NULL!	1.1	188	61	45	112	44	4.11087
2	#NULL!	#NULL!	#NULL!	#NULL!	1	1	64	2	2	112	66	46	2	29.1	#NULL!	7.3	136	#NULL!	0.9	165	143	61	70	41.8	4.96284
2	#NULL!	#NULL!	#NULL!	#NULL!	1	1	64	1	2	118	72	46	1	26.6	#NULL!	8.6	133	#NULL!	1	173	250	36	84	49.4	5.52146
2	#NULL!	#NULL!	#NULL!	#NULL!	1	1	47	1	2	152	103	49	2	22.1	#NULL!	8	160	#NULL!	0.7	227	770	60	69	54.2	6.64639
2	#NULL!	#NULL!	#NULL!	#NULL!	1	1	52	2	2	121	74	47	2	28.5	#NULL!	7.3	189	#NULL!	0.7	216	151	59	119	44.1	5.01728
2	#NULL!	#NULL!	#NULL!	#NULL!	1	1	70	1	2	122	69	53	2	20.6	#NULL!	11.5	206	#NULL!	1	231	138	43	136	42.4	4.92725
2	#NULL!	#NULL!	#NULL!	#NULL!	1	1	46	1	2	170	110	60	2	27	#NULL!	7.6	192	#NULL!	0.9	174	272	33	96	47	5.6058
2	#NULL!	#NULL!	#NULL!	#NULL!	1	1	45	1	2	124	64	60	2	31.2	#NULL!	8.1	188	#NULL!	1.3	286	227	47	176	51.1	5.42495
2	#NULL!	#NULL!	#NULL!	#NULL!	1	1	58	2	2	145	80	65	2	25.8	#NULL!	6.1	140	#NULL!	2.5	171	124	42	97	28.9	4.82028
2	#NULL!	#NULL!	#NULL!	#NULL!	1	1	41	2	2	127	74	53	2	22.7	#NULL!	8.9	147	#NULL!	0.8	162	73	54	86	42.5	4.29046
2	#NULL!	#NULL!	#NULL!	#NULL!	1	1	53	1	2	138	88	50	2	23.2	#NULL!	6.1	154	#NULL!	0.9	205	151	45	122	43.7	5.01728
2	#NULL!	#NULL!	#NULL!	#NULL!	1	1	55	1	2	130	87	43	2	26.9	#NULL!	7	148	#NULL!	1	174	132	41	100	43.1	4.8828
2	#NULL!	#NULL!	#NULL!	#NULL!	1	1	56	1	2	119	73	46	2	26.5	#NULL!	6.6	143	#NULL!	1	163	133	41	84	42	4.89035
2	#NULL!	#NULL!	#NULL!	#NULL!	1	1	65	1	2	120	69	51	1	24.9	#NULL!	6.6	144	#NULL!	1	243	142	79	122	47.6	4.95583
2	#NULL!	#NULL!	#NULL!	#NULL!	1	1	66	1	2	122	70	52	1	25.2	#NULL!	7	147	#NULL!	0.9	178	139	77	67	44.4	4.93447
2	#NULL!	#NULL!	#NULL!	#NULL!	1	1	60	1	2	127	82	45	2	19	#NULL!	7.9	128	#NULL!	0.7	233	55	61	136	44.2	4.00733
2	#NULL!	#NULL!	#NULL!	#NULL!	1	1	46	1	2	133	90	43	2	25	#NULL!	5.6	128	#NULL!	0.9	187	133	53	100	46.5	4.89035
2	#NULL!	#NULL!	#NULL!	#NULL!	1	1	67	1	2	162	89	73	2	28.1	#NULL!	8	170	#NULL!	1.2	241	215	40	145	47.3	5.37064
2	#NULL!	#NULL!	#NULL!	#NULL!	1	1	51	1	2	118	76	42	2	20	#NULL!	13.6	262	#NULL!	1	236	117	73	121	46.8	4.76217
2	#NULL!	#NULL!	#NULL!	#NULL!	1	1	50	1	2	99	67	32	1	19.5	#NULL!	10.2	253	#NULL!	0.9	208	245	58	112	44.4	5.50126
2	#NULL!	#NULL!	#NULL!	#NULL!	1	1	48	1	2	127	90	37	2	22.5	#NULL!	5.7	127	#NULL!	0.9	217	97	72	119	50	4.57471
2	#NULL!	#NULL!	#NULL!	#NULL!	1	1	45	2	2	114	64	50	2	31.2	#NULL!	8.1	165	#NULL!	0.8	237	203	62	131	42.7	5.31321
2	#NULL!	#NULL!	#NULL!	#NULL!	1	1	59	2	2	125	64	61	2	23.5	#NULL!	6.8	138	#NULL!	0.7	186	100	66	91	34.6	4.60517
2	#NULL!	#NULL!	#NULL!	#NULL!	1	1	47	1	2	135	105	30	2	26	#NULL!	8.1	158	#NULL!	0.9	212	168	36	122	50.9	5.12396
2	#NULL!	#NULL!	#NULL!	#NULL!	1	1	72	1	2	152	86	66	2	25	#NULL!	8.2	140	#NULL!	1.1	217	110	62	108	46.4	4.70048
2	#NULL!	#NULL!	#NULL!	#NULL!	1	1	66	1	2	135	87	48	2	26.2	#NULL!	6.7	131	#NULL!	1	169	229	44	76	46.5	5.43372
2	#NULL!	#NULL!	#NULL!	#NULL!	1	1	63	1	2	123	70	53	2	24.5	#NULL!	6.9	149	#NULL!	1.1	165	102	79	62	40.9	4.62497
2	#NULL!	#NULL!	#NULL!	#NULL!	1	1	38	1	2	123	77	46	2	25.5	#NULL!	8.5	234	#NULL!	1	190	165	45	105	54.3	5.10595
2	#NULL!	#NULL!	#NULL!	#NULL!	1	1	53	1	2	115	80	35	2	26	#NULL!	7.7	154	#NULL!	1	206	154	42	119	46.7	5.03695
2	#NULL!	#NULL!	#NULL!	#NULL!	1	1	55	1	2	110	67	43	1	25.3	#NULL!	7.3	118	#NULL!	1.2	218	163	43	126	47	5.09375
2	#NULL!	#NULL!	#NULL!	#NULL!	1	1	61	2	2	118	62	56	2	21.3	#NULL!	5.9	142	#NULL!	0.5	67	47	26	28	32	3.85015
2	#NULL!	#NULL!	#NULL!	#NULL!	1	1	49	1	2	101	71	30	2	23.9	#NULL!	5.9	128	#NULL!	0.9	179	194	56	82	42.7	5.26786
2	#NULL!	#NULL!	#NULL!	#NULL!	1	1	62	2	2	106	72	34	2	22.9	#NULL!	6.9	130	#NULL!	0.8	248	53	66	134	41.4	3.97029
2	#NULL!	#NULL!	#NULL!	#NULL!	1	1	39	1	2	107	65	42	2	25.1	#NULL!	7.7	128	#NULL!	0.9	194	147	53	103	47.4	4.99043
2	#NULL!	#NULL!	#NULL!	#NULL!	1	1	62	1	2	115	76	39	2	24.6	#NULL!	7	138	#NULL!	1	181	234	60	72	45.5	5.45532
2	#NULL!	#NULL!	#NULL!	#NULL!	1	1	53	2	2	130	80	50	2	22.8	#NULL!	8.1	173	#NULL!	0.8	249	86	59	144	45.3	4.45435
2	#NULL!	#NULL!	#NULL!	#NULL!	1	1	60	1	2	120	80	40	2	22.1	#NULL!	7.6	179	#NULL!	0.9	203	74	73	102	48.6	4.30407
2	#NULL!	#NULL!	#NULL!	#NULL!	1	1	50	1	2	142	95	47	2	25.2	#NULL!	6.6	181	#NULL!	0.9	299	150	100	140	47.2	5.01064
2	#NULL!	#NULL!	#NULL!	#NULL!	1	1	42	1	2	121	87	34	2	22.6	#NULL!	6.4	151	#NULL!	1	175	219	52	84	47.3	5.38907
2	#NULL!	#NULL!	#NULL!	#NULL!	1	1	58	1	2	136	92	44	1	21.1	#NULL!	5.5	129	#NULL!	1.2	203	209	63	99	46	5.34233
2	#NULL!	#NULL!	#NULL!	#NULL!	1	1	63	1	2	115	77	38	2	26.2	#NULL!	6	75	#NULL!	1.1	171	47	48	86	43.9	3.85015
2	#NULL!	#NULL!	#NULL!	#NULL!	1	1	52	2	2	116	56	60	2	27.3	#NULL!	8.6	173	#NULL!	0.8	229	336	39	120	43.2	5.81711
2	#NULL!	#NULL!	#NULL!	#NULL!	1	1	54	2	2	119	69	50	2	26.5	#NULL!	6.9	85	#NULL!	1	189	207	41	99	43.8	5.33272
2	#NULL!	#NULL!	#NULL!	#NULL!	1	1	62	1	2	121	85	36	2	24.6	#NULL!	5.6	129	#NULL!	1.2	186	175	34	104	45.7	5.16479
2	#NULL!	#NULL!	#NULL!	#NULL!	1	1	65	1	2	119	72	47	1	22.2	#NULL!	5.2	104	#NULL!	1.2	159	78	43	87	44.7	4.35671
2	#NULL!	#NULL!	#NULL!	#NULL!	1	1	57	2	2	118	67	51	2	21.1	#NULL!	7.6	148	#NULL!	0.8	244	127	67	132	44.1	4.84419
2	#NULL!	#NULL!	#NULL!	#NULL!	1	1	58	2	2	117	78	39	2	21	#NULL!	7.3	129	#NULL!	0.9	232	96	67	128	41.8	4.56435
2	#NULL!	#NULL!	#NULL!	#NULL!	1	1	59	2	2	112	74	38	2	20.8	#NULL!	7.2	95	#NULL!	0.7	221	104	61	129	41.1	4.64439
2	#NULL!	#NULL!	#NULL!	#NULL!	1	1	60	2	2	122	85	37	2	20.1	#NULL!	7.8	110	#NULL!	0.9	213	141	59	114	40.8	4.94876
2	#NULL!	#NULL!	#NULL!	#NULL!	1	1	51	1	2	138	87	51	2	28.3	#NULL!	7.3	146	#NULL!	0.9	234	132	42	136	42.8	4.8828
2	#NULL!	#NULL!	#NULL!	#NULL!	1	1	54	1	2	134	77	57	1	29.5	#NULL!	7.3	118	#NULL!	1	143	95	46	70	40.2	4.55388
2	#NULL!	#NULL!	#NULL!	#NULL!	1	1	52	1	2	117	76	41	2	24.5	#NULL!	6.4	135	#NULL!	0.9	223	78	61	127	50	4.35671
2	#NULL!	#NULL!	#NULL!	#NULL!	1	1	41	1	2	110	71	39	2	26.2	#NULL!	7.1	181	#NULL!	0.8	208	268	42	111	47.9	5.59099
2	#NULL!	#NULL!	#NULL!	#NULL!	1	1	54	1	2	130	84	46	2	26.4	#NULL!	6	133	#NULL!	1.1	218	67	59	119	46.1	4.20469
2	#NULL!	#NULL!	#NULL!	#NULL!	1	1	51	2	2	106	58	48	2	22.3	#NULL!	7.2	178	#NULL!	0.7	240	235	40	147	40.1	5.45959
2	#NULL!	#NULL!	#NULL!	#NULL!	1	1	40	1	2	130	91	39	2	31	#NULL!	9.4	220	#NULL!	1	232	285	55	128	49.6	5.65249
2	#NULL!	#NULL!	#NULL!	#NULL!	1	1	42	1	2	123	91	32	1	31.6	#NULL!	7.9	155	#NULL!	1.1	147	167	45	67	48.5	5.11799
2	#NULL!	#NULL!	#NULL!	#NULL!	1	1	47	1	2	127	96	31	2	30.3	#NULL!	7.1	172	#NULL!	1	137	76	57	59	45.3	4.33073
2	#NULL!	#NULL!	#NULL!	#NULL!	1	1	64	2	2	126	70	56	2	28.2	#NULL!	9.6	140	#NULL!	0.5	212	97	61	118	43.1	4.57471
2	#NULL!	#NULL!	#NULL!	#NULL!	1	1	61	1	2	126	67	59	2	23.1	#NULL!	6.3	127	#NULL!	1.1	197	117	49	112	46	4.76217
2	#NULL!	#NULL!	#NULL!	#NULL!	1	1	58	1	2	122	88	34	2	23.9	#NULL!	8.5	167	#NULL!	0.9	161	75	43	87	47.9	4.31749
2	#NULL!	#NULL!	#NULL!	#NULL!	1	1	47	2	2	126	75	51	2	21	#NULL!	8.6	200	#NULL!	0.9	165	61	63	77	39.6	4.11087
2	#NULL!	#NULL!	#NULL!	#NULL!	1	1	62	2	2	130	80	50	2	27.3	#NULL!	8	160	#NULL!	0.7	218	137	52	122	41.6	4.91998
2	#NULL!	#NULL!	#NULL!	#NULL!	1	1	49	1	2	126	82	44	2	28.4	#NULL!	5.6	126	#NULL!	0.9	242	174	55	144	44.8	5.15906
2	#NULL!	#NULL!	#NULL!	#NULL!	1	1	57	2	2	129	75	54	2	25.8	#NULL!	7.2	121	#NULL!	0.9	147	85	40	72	42	4.44265
2	#NULL!	#NULL!	#NULL!	#NULL!	1	1	67	1	2	141	90	51	2	21.2	#NULL!	12.8	232	#NULL!	1.1	231	56	53	133	49.2	4.02535
2	#NULL!	#NULL!	#NULL!	#NULL!	1	1	68	1	2	105	61	44	1	21.4	#NULL!	7.5	165	#NULL!	1.2	176	79	48	97	44	4.36945
2	#NULL!	#NULL!	#NULL!	#NULL!	1	1	42	1	2	103	74	29	2	25.4	#NULL!	5.3	126	#NULL!	1.3	181	136	59	82	49.5	4.91265
2	#NULL!	#NULL!	#NULL!	#NULL!	1	1	65	1	2	120	62	58	2	22.3	#NULL!	6.6	133	#NULL!	0.8	202	103	50	114	48.9	4.63473
2	#NULL!	#NULL!	#NULL!	#NULL!	1	1	61	1	2	130	87	43	2	24.8	#NULL!	6.5	128	#NULL!	1	244	203	70	130	47.9	5.31321
2	#NULL!	#NULL!	#NULL!	#NULL!	1	1	59	2	2	121	66	55	2	25.3	#NULL!	7.9	153	#NULL!	0.7	268	160	59	157	39.6	5.07517
2	#NULL!	#NULL!	#NULL!	#NULL!	1	1	57	2	2	130	84	46	2	24.5	#NULL!	8.7	151	#NULL!	0.8	197	145	59	101	45.5	4.97673
2	#NULL!	#NULL!	#NULL!	#NULL!	1	1	57	1	2	107	62	45	2	24.2	#NULL!	9.2	213	#NULL!	1	262	186	46	160	47.5	5.22575
2	#NULL!	#NULL!	#NULL!	#NULL!	1	1	71	2	2	119	76	43	1	24.9	#NULL!	6.7	93	#NULL!	0.9	184	205	47	93	42.4	5.32301
2	#NULL!	#NULL!	#NULL!	#NULL!	1	1	64	1	2	118	70	48	2	28.9	#NULL!	7.1	140	#NULL!	1.1	198	172	49	106	44.2	5.14749
2	#NULL!	#NULL!	#NULL!	#NULL!	1	1	47	1	2	104	67	37	2	22	#NULL!	7.8	137	#NULL!	0.8	183	111	53	104	44.8	4.70953
2	#NULL!	#NULL!	#NULL!	#NULL!	1	1	62	1	2	131	90	41	2	27	#NULL!	6.1	166	#NULL!	1.3	162	85	37	94	45.3	4.44265
2	#NULL!	#NULL!	#NULL!	#NULL!	1	1	65	1	2	115	84	31	2	20.3	#NULL!	7.1	142	#NULL!	0.8	171	159	49	87	49.7	5.0689
2	#NULL!	#NULL!	#NULL!	#NULL!	1	1	41	2	2	97	64	33	2	22.5	#NULL!	9.8	137	#NULL!	0.6	143	86	58	65	38.2	4.45435
2	#NULL!	#NULL!	#NULL!	#NULL!	1	1	64	2	2	138	82	56	2	26.2	#NULL!	6.5	112	#NULL!	0.9	183	76	58	104	43.3	4.33073
2	#NULL!	#NULL!	#NULL!	#NULL!	1	1	39	1	2	109	72	37	2	28.1	#NULL!	7.3	103	#NULL!	1.2	182	107	41	110	50.6	4.67283
2	#NULL!	#NULL!	#NULL!	#NULL!	1	1	65	1	2	108	72	36	2	25.3	#NULL!	6.3	133	#NULL!	1.2	240	113	44	149	46.4	4.72739
2	#NULL!	#NULL!	#NULL!	#NULL!	1	1	61	1	2	134	78	56	2	25.3	#NULL!	6.3	127	#NULL!	0.8	107	119	36	48	47.1	4.77912
2	#NULL!	#NULL!	#NULL!	#NULL!	1	1	63	1	2	122	88	34	2	26.1	#NULL!	6.4	139	#NULL!	0.3	206	265	38	111	47.9	5.57973
2	#NULL!	#NULL!	#NULL!	#NULL!	1	1	66	1	2	109	69	40	1	26	#NULL!	7	131	#NULL!	1.5	204	206	36	111	46.7	5.32788
2	#NULL!	#NULL!	#NULL!	#NULL!	1	1	60	2	2	121	70	51	2	24.9	#NULL!	8.4	184	#NULL!	0.8	254	155	56	139	38.7	5.04343
2	#NULL!	#NULL!	#NULL!	#NULL!	1	1	52	1	2	129	84	45	2	22.3	#NULL!	6.5	155	#NULL!	1	209	195	62	108	49.5	5.273
2	#NULL!	#NULL!	#NULL!	#NULL!	1	1	62	2	2	102	66	36	2	25.5	#NULL!	7.7	108	#NULL!	1	198	134	60	103	34.9	4.89784
2	#NULL!	#NULL!	#NULL!	#NULL!	1	1	53	2	2	116	56	60	2	27.6	#NULL!	8.2	184	#NULL!	0.7	179	70	55	96	41.8	4.2485
2	#NULL!	#NULL!	#NULL!	#NULL!	1	1	45	1	2	112	68	44	2	31.3	#NULL!	10.2	280	#NULL!	0.9	250	176	45	148	48.9	5.17048
2	#NULL!	#NULL!	#NULL!	#NULL!	1	1	46	1	2	106	71	35	1	30.2	#NULL!	6.2	116	#NULL!	1	111	84	44	45	46.4	4.43082
2	#NULL!	#NULL!	#NULL!	#NULL!	1	1	63	2	2	125	84	41	2	27.5	#NULL!	7.5	156	#NULL!	0.7	240	186	47	132	41.7	5.22575
2	#NULL!	#NULL!	#NULL!	#NULL!	1	1	37	1	2	126	73	53	2	29	#NULL!	9.1	197	#NULL!	2.1	300	295	43	173	46.3	5.68698
2	#NULL!	#NULL!	#NULL!	#NULL!	1	1	71	2	2	143	83	60	2	24.8	#NULL!	6	124	#NULL!	0.9	232	162	52	137	37.6	5.0876
2	#NULL!	#NULL!	#NULL!	#NULL!	1	1	47	1	2	134	92	42	2	27.4	#NULL!	6.5	157	#NULL!	1.3	211	176	59	111	51.5	5.17048
2	#NULL!	#NULL!	#NULL!	#NULL!	1	1	37	1	2	117	84	33	2	23.8	#NULL!	8.4	167	#NULL!	1.1	143	95	38	73	48.7	4.55388
2	#NULL!	#NULL!	#NULL!	#NULL!	1	1	65	1	2	120	81	39	1	24.3	#NULL!	7.2	143	#NULL!	1	235	177	73	114	40.4	5.17615
2	#NULL!	#NULL!	#NULL!	#NULL!	1	1	46	1	2	134	102	32	2	27	#NULL!	9.8	278	#NULL!	0.7	184	334	51	84	47.9	5.81114
2	#NULL!	#NULL!	#NULL!	#NULL!	1	1	47	1	2	115	81	34	1	27.1	#NULL!	9.6	217	#NULL!	1.2	176	155	44	91	46.3	5.04343
2	#NULL!	#NULL!	#NULL!	#NULL!	1	1	48	1	2	127	87	40	1	27.7	#NULL!	10.3	244	#NULL!	1	203	268	53	102	48.8	5.59099
2	#NULL!	#NULL!	#NULL!	#NULL!	1	1	47	1	2	112	78	34	2	26.8	#NULL!	8.5	130	#NULL!	1.1	244	111	54	145	48.7	4.70953
2	#NULL!	#NULL!	#NULL!	#NULL!	1	1	48	1	2	119	86	33	2	28.4	#NULL!	8	180	#NULL!	1.2	215	329	48	105	50.5	5.79606
2	#NULL!	#NULL!	#NULL!	#NULL!	1	1	60	2	2	105	62	43	2	22.3	#NULL!	7.3	151	#NULL!	1	160	74	43	84	26.4	4.30407
2	#NULL!	#NULL!	#NULL!	#NULL!	1	1	61	2	2	114	64	50	2	23.9	#NULL!	6.8	108	#NULL!	0.8	196	197	50	104	43.9	5.2832
2	#NULL!	#NULL!	#NULL!	#NULL!	1	1	64	1	2	133	80	53	1	23.5	#NULL!	6.6	100	#NULL!	1.1	132	83	43	67	43.7	4.41884
2	#NULL!	#NULL!	#NULL!	#NULL!	1	1	65	1	2	117	82	35	1	23.8	#NULL!	6.4	118	#NULL!	1.2	164	63	50	85	43.1	4.14313
2	#NULL!	#NULL!	#NULL!	#NULL!	1	1	55	1	2	137	99	38	2	23.6	#NULL!	6	132	#NULL!	0.9	231	64	74	125	47.4	4.15888
2	#NULL!	#NULL!	#NULL!	#NULL!	1	1	68	1	2	142	91	51	2	23.6	#NULL!	6.8	179	#NULL!	1.2	256	156	42	156	46.6	5.04986
2	#NULL!	#NULL!	#NULL!	#NULL!	1	1	42	1	2	108	74	34	2	26	#NULL!	7.1	140	#NULL!	1.1	188	182	43	99	48.1	5.20401
2	#NULL!	#NULL!	#NULL!	#NULL!	1	1	43	1	2	92	51	41	1	24.7	#NULL!	7.9	134	#NULL!	1.1	176	163	41	95	45.3	5.09375
2	#NULL!	#NULL!	#NULL!	#NULL!	1	1	66	2	2	133	72	61	2	25.5	#NULL!	9	143	#NULL!	0.5	197	150	63	101	39	5.01064
2	#NULL!	#NULL!	#NULL!	#NULL!	1	1	61	2	2	135	81	54	2	23.8	#NULL!	6.5	96	#NULL!	1.3	223	474	40	98	31.6	6.16121
2	#NULL!	#NULL!	#NULL!	#NULL!	1	1	57	2	2	145	60	85	2	23.2	#NULL!	10.6	282	#NULL!	0.7	291	128	81	162	40.3	4.85203
2	#NULL!	#NULL!	#NULL!	#NULL!	1	1	66	1	2	134	54	80	2	21.9	#NULL!	7.1	127	#NULL!	1	225	104	44	132	38.6	4.64439
2	#NULL!	#NULL!	#NULL!	#NULL!	1	1	62	2	2	107	66	41	2	26.5	#NULL!	6.6	127	#NULL!	0.8	204	111	52	114	43.7	4.70953
2	#NULL!	#NULL!	#NULL!	#NULL!	1	1	45	1	2	114	71	43	2	20.7	#NULL!	10.2	165	#NULL!	0.9	162	44	88	65	47.9	3.78419
2	#NULL!	#NULL!	#NULL!	#NULL!	1	1	65	2	2	120	80	40	2	24.6	#NULL!	6.7	134	#NULL!	0.9	217	183	72	103	42.2	5.20949
2	#NULL!	#NULL!	#NULL!	#NULL!	1	1	66	1	2	102	63	39	2	22.8	#NULL!	6.3	167	#NULL!	1.3	239	67	59	137	49.3	4.20469
2	#NULL!	#NULL!	#NULL!	#NULL!	1	1	64	1	2	123	72	51	2	27.9	#NULL!	8.4	164	#NULL!	1.2	266	194	54	153	43.4	5.26786
2	#NULL!	#NULL!	#NULL!	#NULL!	1	1	56	2	2	141	78	63	2	24.5	#NULL!	7.6	158	#NULL!	0.8	220	92	46	129	41.2	4.52179
2	#NULL!	#NULL!	#NULL!	#NULL!	1	1	38	1	2	122	99	23	2	20.3	#NULL!	13.7	301	#NULL!	0.8	266	143	66	148	49	4.96284
2	#NULL!	#NULL!	#NULL!	#NULL!	1	1	52	1	2	87	56	31	2	21.4	#NULL!	11.1	203	#NULL!	0.9	170	80	51	100	41.6	4.38203
2	#NULL!	#NULL!	#NULL!	#NULL!	1	1	59	1	2	115	75	40	2	26.3	#NULL!	6.7	149	#NULL!	1	199	106	58	105	49.3	4.66344
2	#NULL!	#NULL!	#NULL!	#NULL!	1	1	60	1	2	121	87	34	1	25.8	#NULL!	6.1	128	#NULL!	1.2	174	70	69	82	46.2	4.2485
2	#NULL!	#NULL!	#NULL!	#NULL!	1	1	47	2	2	93	56	37	2	21.3	#NULL!	6.3	150	#NULL!	0.7	198	89	69	100	41.2	4.48864
2	#NULL!	#NULL!	#NULL!	#NULL!	1	1	74	2	2	123	68	55	2	23.7	#NULL!	8.4	148	#NULL!	0.8	173	123	44	94	42.1	4.81218
2	#NULL!	#NULL!	#NULL!	#NULL!	1	1	65	2	2	149	92	57	2	29	#NULL!	6.3	131	#NULL!	0.9	210	318	45	106	45.7	5.76205
2	#NULL!	#NULL!	#NULL!	#NULL!	1	1	51	1	2	145	92	53	2	27.7	#NULL!	8.8	148	#NULL!	1.2	197	238	34	112	51.6	5.47227
2	#NULL!	#NULL!	#NULL!	#NULL!	1	1	53	1	2	127	82	45	1	27.1	#NULL!	7	99	#NULL!	1.2	150	172	38	79	47.8	5.14749
2	#NULL!	#NULL!	#NULL!	#NULL!	1	1	48	1	2	133	107	26	2	27.3	#NULL!	6.4	139	#NULL!	1.9	247	110	70	135	51.1	4.70048
2	#NULL!	#NULL!	#NULL!	#NULL!	1	1	56	1	2	131	83	48	2	22.3	#NULL!	7.1	136	#NULL!	1.2	167	93	40	95	43.2	4.5326
2	#NULL!	#NULL!	#NULL!	#NULL!	1	1	55	2	2	148	91	57	2	32.3	#NULL!	6.2	136	#NULL!	0.8	239	188	49	137	44.8	5.23644
2	#NULL!	#NULL!	#NULL!	#NULL!	1	1	58	1	2	128	71	57	2	22.7	#NULL!	7.2	170	#NULL!	0.7	117	100	41	49	44.7	4.60517
2	#NULL!	#NULL!	#NULL!	#NULL!	1	1	54	2	2	124	84	40	2	30.4	#NULL!	9.1	144	#NULL!	0.7	236	107	53	137	40.5	4.67283
2	#NULL!	#NULL!	#NULL!	#NULL!	1	1	54	2	2	112	70	42	2	23.4	#NULL!	7.2	127	#NULL!	0.6	206	197	46	114	41.9	5.2832
2	#NULL!	#NULL!	#NULL!	#NULL!	1	1	58	1	2	113	79	34	2	21.9	#NULL!	5.7	127	#NULL!	1.1	264	145	51	156	49	4.97673
2	#NULL!	#NULL!	#NULL!	#NULL!	1	1	70	2	2	113	50	63	2	23.1	#NULL!	6.4	128	#NULL!	0.8	281	160	50	163	41.2	5.07517
2	#NULL!	#NULL!	#NULL!	#NULL!	1	1	48	1	2	112	70	42	2	30.3	#NULL!	8.7	216	#NULL!	1.1	218	706	48	45	43.3	6.55962
2	#NULL!	#NULL!	#NULL!	#NULL!	1	1	49	1	2	128	88	40	1	30.2	#NULL!	10.5	205	#NULL!	1	151	398	41	36	47.8	5.98645
2	#NULL!	#NULL!	#NULL!	#NULL!	1	1	50	1	2	126	83	43	1	29.6	#NULL!	6.9	133	#NULL!	1.3	121	225	42	44	47.1	5.4161
2	#NULL!	#NULL!	#NULL!	#NULL!	1	1	51	1	2	125	78	47	1	30.5	#NULL!	8	119	#NULL!	1.1	135	321	37	47	44.1	5.77144
2	#NULL!	#NULL!	#NULL!	#NULL!	1	1	68	2	2	117	69	48	2	24.6	#NULL!	5.6	132	#NULL!	1.1	222	78	58	123	35.9	4.35671
2	#NULL!	#NULL!	#NULL!	#NULL!	1	1	53	1	2	112	80	32	2	25.9	#NULL!	6.4	141	#NULL!	1.1	242	221	42	136	45.8	5.39816
2	#NULL!	#NULL!	#NULL!	#NULL!	1	1	46	1	2	118	93	25	2	29.7	#NULL!	7.4	142	#NULL!	0.8	155	161	29	80	44.4	5.0814
2	#NULL!	#NULL!	#NULL!	#NULL!	1	1	67	1	2	114	73	41	2	22.2	#NULL!	7.5	127	#NULL!	0.8	254	162	60	137	49.4	5.0876
2	#NULL!	#NULL!	#NULL!	#NULL!	1	1	52	1	2	108	73	35	1	26.8	#NULL!	8.2	116	#NULL!	1.4	119	58	34	62	40.8	4.06044
2	#NULL!	#NULL!	#NULL!	#NULL!	1	1	65	2	2	109	58	51	2	26.7	#NULL!	7.1	146	#NULL!	1	245	143	53	143	42.2	4.96284
2	#NULL!	#NULL!	#NULL!	#NULL!	1	1	62	1	2	148	83	65	2	25.8	#NULL!	8.9	186	#NULL!	0.9	243	81	69	133	44.8	4.39445
2	#NULL!	#NULL!	#NULL!	#NULL!	1	1	51	2	2	110	71	39	2	26.1	#NULL!	8.1	175	#NULL!	0.8	225	137	62	120	37.4	4.91998
2	#NULL!	#NULL!	#NULL!	#NULL!	1	1	49	2	2	135	92	43	2	22.5	#NULL!	6.9	142	#NULL!	0.8	205	155	56	107	44.1	5.04343
2	#NULL!	#NULL!	#NULL!	#NULL!	1	1	55	2	2	115	77	38	2	28.1	#NULL!	6.6	130	#NULL!	0.7	182	113	46	95	44.8	4.72739
2	#NULL!	#NULL!	#NULL!	#NULL!	1	1	67	1	2	136	80	56	2	23.8	#NULL!	7.8	176	#NULL!	0.9	177	188	47	90	49	5.23644
2	#NULL!	#NULL!	#NULL!	#NULL!	1	1	47	1	2	114	75	39	2	25.6	#NULL!	6.2	128	#NULL!	1.1	194	147	41	110	46.9	4.99043
2	#NULL!	#NULL!	#NULL!	#NULL!	1	1	59	1	2	132	86	46	2	29.8	#NULL!	6.7	141	#NULL!	0.8	187	139	42	105	45	4.93447
2	#NULL!	#NULL!	#NULL!	#NULL!	1	1	42	1	2	117	69	48	2	22.9	#NULL!	7.1	126	#NULL!	0.8	169	315	32	80	44.2	5.75257
2	#NULL!	#NULL!	#NULL!	#NULL!	1	1	55	1	2	108	75	33	2	29	#NULL!	8.3	143	#NULL!	0.8	211	49	71	116	44.5	3.89182
2	#NULL!	#NULL!	#NULL!	#NULL!	1	1	58	2	2	120	52	68	2	29.7	#NULL!	6.5	127	#NULL!	1.1	221	149	45	130	40.9	5.00395
2	#NULL!	#NULL!	#NULL!	#NULL!	1	1	36	1	2	118	85	33	1	24.7	#NULL!	6.7	134	#NULL!	1.1	229	183	51	138	45.3	5.20949
2	#NULL!	#NULL!	#NULL!	#NULL!	1	1	62	1	2	97	59	38	2	22.7	#NULL!	8.7	181	#NULL!	1	154	71	41	86	42.7	4.26268
2	#NULL!	#NULL!	#NULL!	#NULL!	1	1	68	2	2	130	80	50	2	26.3	#NULL!	5.9	127	#NULL!	0.8	214	84	49	136	40.7	4.43082
2	#NULL!	#NULL!	#NULL!	#NULL!	1	1	42	1	2	131	85	46	1	30.1	#NULL!	8.7	171	#NULL!	0.9	163	151	45	85	49	5.01728
2	#NULL!	#NULL!	#NULL!	#NULL!	1	1	44	1	2	126	97	29	1	24.2	#NULL!	7.7	114	#NULL!	1.2	191	75	69	92	53	4.31749
2	#NULL!	#NULL!	#NULL!	#NULL!	1	1	66	1	2	139	68	71	2	30.4	#NULL!	7.8	178	#NULL!	0.9	139	283	35	52	37.4	5.64545
2	#NULL!	#NULL!	#NULL!	#NULL!	1	1	67	1	2	119	65	54	1	29.8	#NULL!	6.9	88	#NULL!	1.2	114	178	39	44	37.3	5.18178
2	#NULL!	#NULL!	#NULL!	#NULL!	1	1	68	1	2	118	56	62	1	28.7	#NULL!	7.1	103	#NULL!	1	104	142	26	45	35	4.95583
2	#NULL!	#NULL!	#NULL!	#NULL!	1	1	69	1	2	118	56	62	1	28	#NULL!	7.4	145	#NULL!	1	108	189	26	44	24.8	5.24175
2	#NULL!	#NULL!	#NULL!	#NULL!	1	1	59	2	2	127	77	50	2	22.2	#NULL!	6.9	110	#NULL!	1	170	284	44	81	39.1	5.64897
2	#NULL!	#NULL!	#NULL!	#NULL!	1	1	60	2	2	122	74	48	2	21.9	#NULL!	6.8	107	#NULL!	0.9	165	164	34	91	38.8	5.09987
2	#NULL!	#NULL!	#NULL!	#NULL!	1	1	61	2	2	135	71	64	2	22.2	#NULL!	7.4	124	#NULL!	0.9	165	169	36	89	39.4	5.1299
2	#NULL!	#NULL!	#NULL!	#NULL!	1	1	66	1	2	117	74	43	2	25.8	#NULL!	8.2	148	#NULL!	1.2	173	117	40	98	47.2	4.76217
2	#NULL!	#NULL!	#NULL!	#NULL!	1	1	55	1	#NULL!	126	84	42	2	23.4	#NULL!	6.9	130	#NULL!	0.7	174	136	45	90	46.3	4.91265
2	#NULL!	#NULL!	#NULL!	#NULL!	1	1	50	1	2	120	78	42	2	29.6	#NULL!	5.8	131	#NULL!	1.2	231	185	35	142	49.3	5.22036
2	#NULL!	#NULL!	#NULL!	#NULL!	1	1	44	1	2	123	68	55	2	26.2	#NULL!	8.8	194	#NULL!	0.9	197	303	49	94	41.5	5.71373
2	#NULL!	#NULL!	#NULL!	#NULL!	1	1	43	1	2	126	82	44	2	25.9	#NULL!	8.2	217	#NULL!	0.8	182	91	71	81	51.1	4.51086
2	#NULL!	#NULL!	#NULL!	#NULL!	1	1	41	1	2	124	84	40	2	29.8	#NULL!	5.8	126	#NULL!	1	161	231	39	78	47.3	5.44242
2	#NULL!	#NULL!	#NULL!	#NULL!	1	1	48	1	2	125	88	37	2	25.3	#NULL!	11.2	304	#NULL!	0.8	187	161	42	105	48.4	5.0814
2	#NULL!	#NULL!	#NULL!	#NULL!	1	1	50	1	2	117	86	31	2	27	#NULL!	10.3	140	#NULL!	0.8	264	253	53	137	46	5.53339
2	#NULL!	#NULL!	#NULL!	#NULL!	1	1	58	1	2	121	83	38	2	28.3	#NULL!	6.3	128	#NULL!	1.2	246	121	59	142	47.8	4.79579
2	#NULL!	#NULL!	#NULL!	#NULL!	1	1	42	1	2	126	74	52	2	24.9	#NULL!	6.1	145	#NULL!	1.1	242	151	42	141	44.3	5.01728
2	#NULL!	#NULL!	#NULL!	#NULL!	1	1	48	1	2	111	91	20	2	24.2	#NULL!	7	161	#NULL!	0.8	166	392	47	67	46.5	5.97126
2	#NULL!	#NULL!	#NULL!	#NULL!	1	1	57	1	2	117	81	36	1	21.5	#NULL!	7.2	136	#NULL!	1.1	260	180	67	148	48.9	5.19296
2	#NULL!	#NULL!	#NULL!	#NULL!	1	1	36	1	2	126	80	46	2	27.3	#NULL!	6.4	142	#NULL!	0.8	240	310	42	137	44.9	5.73657
2	#NULL!	#NULL!	#NULL!	#NULL!	1	1	60	1	2	135	92	43	2	23.5	#NULL!	6.6	128	#NULL!	0.7	217	196	58	114	51.3	5.27811
2	#NULL!	#NULL!	#NULL!	#NULL!	1	1	48	1	2	101	72	29	2	23.4	#NULL!	7.4	153	#NULL!	1.1	201	189	36	113	48.7	5.24175
2	#NULL!	#NULL!	#NULL!	#NULL!	1	1	45	1	2	128	91	37	2	26.2	#NULL!	8.2	142	#NULL!	1	187	191	37	101	47	5.25227
2	#NULL!	#NULL!	#NULL!	#NULL!	1	1	60	1	2	93	70	23	2	20.6	#NULL!	8.5	144	#NULL!	1	244	147	76	128	45	4.99043
2	#NULL!	#NULL!	#NULL!	#NULL!	1	1	70	1	2	98	52	46	1	21.4	#NULL!	6.4	92	#NULL!	1.1	191	138	53	93	37.3	4.92725
2	#NULL!	#NULL!	#NULL!	#NULL!	1	1	36	1	2	107	73	34	2	25.5	#NULL!	7.2	136	#NULL!	1.2	197	159	42	107	41.9	5.0689
2	#NULL!	#NULL!	#NULL!	#NULL!	1	1	60	1	2	116	71	45	2	23.3	#NULL!	6.9	154	#NULL!	1.1	177	122	51	91	47	4.80402
2	#NULL!	#NULL!	#NULL!	#NULL!	1	1	61	1	2	140	98	42	2	22.3	#NULL!	6.5	139	#NULL!	1.2	235	149	59	129	49.7	5.00395
2	#NULL!	#NULL!	#NULL!	#NULL!	1	1	44	1	2	106	63	43	1	23	#NULL!	7.1	134	#NULL!	1.1	247	189	57	139	46.9	5.24175
2	#NULL!	#NULL!	#NULL!	#NULL!	1	1	52	1	2	110	80	30	2	21.1	#NULL!	10.6	293	#NULL!	1	265	290	46	153	46.2	5.66988
2	#NULL!	#NULL!	#NULL!	#NULL!	1	1	52	1	#NULL!	128	88	40	2	23.2	#NULL!	5.9	127	#NULL!	0.9	181	91	47	99	47.1	4.51086
2	#NULL!	#NULL!	#NULL!	#NULL!	1	1	42	1	2	101	72	29	2	24.8	#NULL!	10.1	250	#NULL!	1	204	159	41	115	43.7	5.0689
2	#NULL!	#NULL!	#NULL!	#NULL!	1	1	59	2	2	123	80	43	2	26.6	#NULL!	7.6	145	#NULL!	0.9	173	144	45	92	39.6	4.96981
2	#NULL!	#NULL!	#NULL!	#NULL!	1	1	71	1	2	103	63	40	2	24.6	#NULL!	6.3	106	#NULL!	1.2	143	93	31	80	45.5	4.5326
2	#NULL!	#NULL!	#NULL!	#NULL!	1	1	52	1	2	120	78	42	2	28.4	#NULL!	6.1	151	#NULL!	0.9	177	143	58	80	46.5	4.96284
2	#NULL!	#NULL!	#NULL!	#NULL!	1	1	53	1	2	125	71	54	1	29	#NULL!	6.1	131	#NULL!	1.1	209	93	40	125	49.3	4.5326
2	#NULL!	#NULL!	#NULL!	#NULL!	1	1	47	1	2	124	88	36	2	26.2	#NULL!	6.7	133	#NULL!	0.9	188	97	51	101	46.4	4.57471
2	#NULL!	#NULL!	#NULL!	#NULL!	1	1	37	2	2	103	67	36	2	26.7	#NULL!	6.1	128	#NULL!	0.9	241	74	78	126	37.6	4.30407
2	#NULL!	#NULL!	#NULL!	#NULL!	1	1	54	2	2	130	77	53	2	29.4	#NULL!	8.1	154	#NULL!	0.5	280	399	49	157	48.1	5.98896
2	#NULL!	#NULL!	#NULL!	#NULL!	1	1	54	1	2	123	73	50	2	21.2	#NULL!	9.4	210	#NULL!	1	216	111	71	107	45.4	4.70953
2	#NULL!	#NULL!	#NULL!	#NULL!	1	1	55	2	2	114	78	36	2	27.7	#NULL!	5.4	128	#NULL!	0.9	190	253	46	91	39.8	5.53339
2	#NULL!	#NULL!	#NULL!	#NULL!	1	1	62	1	2	116	79	37	2	24.2	#NULL!	8.3	146	#NULL!	1.1	211	50	50	125	48.1	3.91202
2	#NULL!	#NULL!	#NULL!	#NULL!	1	1	69	1	2	133	84	49	2	22.7	#NULL!	7.5	169	#NULL!	1	168	148	60	70	46.2	4.99721
2	#NULL!	#NULL!	#NULL!	#NULL!	1	1	45	1	2	132	87	45	2	27.7	#NULL!	5.9	129	#NULL!	1.1	231	132	64	121	46.5	4.8828
2	#NULL!	#NULL!	#NULL!	#NULL!	1	1	57	2	2	126	81	45	2	24.2	#NULL!	7.4	143	#NULL!	0.8	282	272	52	166	46	5.6058
2	#NULL!	#NULL!	#NULL!	#NULL!	1	1	59	2	2	118	71	47	2	22.3	#NULL!	5.9	84	#NULL!	0.9	146	145	49	71	43.7	4.97673
2	#NULL!	#NULL!	#NULL!	#NULL!	1	1	36	2	2	127	82	45	2	28.2	#NULL!	6.2	126	#NULL!	0.8	272	142	50	165	41	4.95583
2	#NULL!	#NULL!	#NULL!	#NULL!	1	1	46	1	2	153	113	40	2	26.6	#NULL!	6.5	176	#NULL!	1.2	294	186	63	170	51	5.22575
2	#NULL!	#NULL!	#NULL!	#NULL!	1	1	56	1	2	126	83	43	2	21.2	#NULL!	7.6	173	#NULL!	0.9	153	158	34	81	44.9	5.0626
2	#NULL!	#NULL!	#NULL!	#NULL!	1	1	41	2	2	102	64	38	2	22.1	#NULL!	5.7	143	#NULL!	0.8	158	75	70	70	37.8	4.31749
2	#NULL!	#NULL!	#NULL!	#NULL!	1	1	67	2	2	121	68	53	2	21.8	#NULL!	6	135	#NULL!	0.9	233	162	63	132	39.9	5.0876
2	#NULL!	#NULL!	#NULL!	#NULL!	1	1	60	1	2	119	84	35	1	27.6	#NULL!	6.2	126	#NULL!	1.3	191	68	71	97	55	4.21951
2	#NULL!	#NULL!	#NULL!	#NULL!	1	1	61	1	2	127	85	42	1	27.8	#NULL!	7.3	116	#NULL!	1.3	200	71	82	90	52.2	4.26268
2	#NULL!	#NULL!	#NULL!	#NULL!	1	1	41	2	2	145	77	68	2	28.6	#NULL!	5.7	128	#NULL!	0.8	293	316	51	169	44.8	5.75574
2	#NULL!	#NULL!	#NULL!	#NULL!	1	1	49	1	2	117	74	43	1	26.4	#NULL!	7.6	150	#NULL!	1.1	160	164	43	85	45.7	5.09987
2	#NULL!	#NULL!	#NULL!	#NULL!	1	1	61	1	2	93	68	25	2	22	#NULL!	8.6	177	#NULL!	0.9	183	98	71	88	48.1	4.58497
2	#NULL!	#NULL!	#NULL!	#NULL!	1	1	64	2	2	96	52	44	2	27	#NULL!	6.6	97	#NULL!	1	184	128	54	95	39.2	4.85203
2	#NULL!	#NULL!	#NULL!	#NULL!	1	1	48	1	2	125	85	40	2	26.2	#NULL!	6.9	157	#NULL!	1.1	208	118	55	113	45.6	4.77068
2	#NULL!	#NULL!	#NULL!	#NULL!	1	1	47	1	2	102	64	38	1	19.8	#NULL!	11.8	323	#NULL!	1.5	194	154	37	114	45.7	5.03695
2	#NULL!	#NULL!	#NULL!	#NULL!	1	1	76	2	2	114	61	53	2	26.4	#NULL!	6.4	97	#NULL!	1.2	213	95	93	96	37.7	4.55388
2	#NULL!	#NULL!	#NULL!	#NULL!	1	1	62	1	2	124	52	72	2	24.6	#NULL!	5.7	128	#NULL!	1.3	128	101	55	49	41.5	4.61512
2	#NULL!	#NULL!	#NULL!	#NULL!	1	1	59	1	2	132	73	59	2	21.4	#NULL!	7.4	182	#NULL!	1.1	194	105	67	94	47.4	4.65396
2	#NULL!	#NULL!	#NULL!	#NULL!	1	1	63	1	2	127	68	59	1	21.9	#NULL!	7.9	134	#NULL!	1.1	160	80	55	72	45	4.38203
2	#NULL!	#NULL!	#NULL!	#NULL!	1	1	58	1	2	136	84	52	2	28.4	#NULL!	6.3	126	#NULL!	1.3	231	124	67	127	49.4	4.82028
2	#NULL!	#NULL!	#NULL!	#NULL!	1	1	52	1	2	119	90	29	1	23.3	#NULL!	6	114	#NULL!	1.2	210	268	49	109	49.6	5.59099
2	#NULL!	#NULL!	#NULL!	#NULL!	1	1	48	1	2	116	80	36	2	26.7	#NULL!	6.9	153	#NULL!	0.9	212	152	37	122	52.4	5.02388
2	#NULL!	#NULL!	#NULL!	#NULL!	1	1	49	1	2	121	81	40	1	27.5	#NULL!	6.7	150	#NULL!	1.1	130	113	34	65	51.1	4.72739
2	#NULL!	#NULL!	#NULL!	#NULL!	1	1	43	1	2	130	93	37	2	32.2	#NULL!	7.3	128	#NULL!	0.9	177	68	37	100	46.8	4.21951
2	#NULL!	#NULL!	#NULL!	#NULL!	1	1	53	2	2	113	73	40	2	22.4	#NULL!	6.8	154	#NULL!	0.5	195	100	49	115	41.6	4.60517
2	#NULL!	#NULL!	#NULL!	#NULL!	1	1	45	2	2	113	74	39	2	22.1	#NULL!	8.6	214	#NULL!	0.7	181	48	55	90	40.6	3.8712
2	#NULL!	#NULL!	#NULL!	#NULL!	1	1	39	1	2	130	90	40	2	20.5	#NULL!	8.3	178	#NULL!	1	251	88	84	131	46.9	4.47734
2	#NULL!	#NULL!	#NULL!	#NULL!	1	1	55	2	2	141	90	51	2	24.3	#NULL!	7.2	130	#NULL!	1	203	153	39	119	38.1	5.03044
2	#NULL!	#NULL!	#NULL!	#NULL!	1	1	50	2	2	128	84	44	2	25.3	#NULL!	7.1	150	#NULL!	0.8	276	192	61	160	40.4	5.2575
2	#NULL!	#NULL!	#NULL!	#NULL!	1	1	69	1	2	140	83	57	2	24	#NULL!	9.3	184	#NULL!	1	248	242	53	139	48.5	5.48894
2	#NULL!	#NULL!	#NULL!	#NULL!	1	1	47	2	2	116	72	44	2	24.1	#NULL!	9.9	275	#NULL!	0.6	309	297	53	179	44.8	5.69373
2	#NULL!	#NULL!	#NULL!	#NULL!	1	1	32	1	2	109	80	29	2	30.7	#NULL!	7.8	138	#NULL!	1.2	212	181	39	118	48.6	5.1985
2	#NULL!	#NULL!	#NULL!	#NULL!	1	1	34	1	2	120	73	47	1	31.6	#NULL!	7.4	146	#NULL!	1.2	169	125	43	89	50.8	4.82831
2	#NULL!	#NULL!	#NULL!	#NULL!	1	1	35	1	2	116	70	46	1	31.1	#NULL!	7.3	138	#NULL!	1.2	191	188	43	106	48.2	5.23644
2	#NULL!	#NULL!	#NULL!	#NULL!	1	1	61	2	2	123	72	51	1	25.8	#NULL!	10.9	199	#NULL!	0.8	259	288	50	152	42.9	5.66296
2	#NULL!	#NULL!	#NULL!	#NULL!	1	1	43	1	2	116	78	38	2	27.6	#NULL!	8.2	148	#NULL!	0.9	196	135	54	106	51.2	4.90527
2	#NULL!	#NULL!	#NULL!	#NULL!	1	1	66	2	2	115	65	50	2	28	#NULL!	6.4	127	#NULL!	0.6	212	145	51	116	39.6	4.97673
2	#NULL!	#NULL!	#NULL!	#NULL!	1	1	70	1	2	131	82	49	2	26.4	#NULL!	5.9	131	#NULL!	1.2	238	138	49	136	43.2	4.92725
2	#NULL!	#NULL!	#NULL!	#NULL!	1	1	60	2	2	108	73	35	2	26.1	#NULL!	7.2	142	#NULL!	0.9	235	155	50	134	44.9	5.04343
2	#NULL!	#NULL!	#NULL!	#NULL!	1	1	40	1	2	123	81	42	2	24	#NULL!	6.1	130	#NULL!	1	179	149	39	99	45.9	5.00395
2	#NULL!	#NULL!	#NULL!	#NULL!	1	1	52	1	2	121	84	37	2	21.9	#NULL!	6.5	137	#NULL!	1	116	87	40	55	48.4	4.46591
2	#NULL!	#NULL!	#NULL!	#NULL!	1	1	53	2	2	145	77	68	2	30.4	#NULL!	7.1	147	#NULL!	1	250	82	66	142	42.9	4.40672
2	#NULL!	#NULL!	#NULL!	#NULL!	1	1	60	1	2	109	69	40	2	22.1	#NULL!	6.1	130	#NULL!	1.2	254	110	62	150	46.5	4.70048
2	#NULL!	#NULL!	#NULL!	#NULL!	1	1	37	1	2	127	88	39	2	25.5	#NULL!	6.4	129	#NULL!	0.9	222	192	37	125	44.9	5.2575
2	#NULL!	#NULL!	#NULL!	#NULL!	1	1	56	1	2	106	67	39	2	22.8	#NULL!	12.3	359	#NULL!	1.1	240	257	58	127	49.1	5.54908
2	#NULL!	#NULL!	#NULL!	#NULL!	1	1	63	2	2	131	72	59	2	26.3	#NULL!	8.4	208	#NULL!	1	248	193	45	149	32.6	5.26269
2	#NULL!	#NULL!	#NULL!	#NULL!	1	1	65	1	2	142	89	53	2	23.2	#NULL!	7.3	187	#NULL!	1	162	155	48	79	44.7	5.04343
2	#NULL!	#NULL!	#NULL!	#NULL!	1	1	57	1	2	137	87	50	1	24.4	#NULL!	5	137	#NULL!	1.1	244	118	86	128	44.1	4.77068
2	#NULL!	#NULL!	#NULL!	#NULL!	1	1	43	1	2	105	61	44	1	25.1	#NULL!	6.5	134	#NULL!	1	181	120	41	107	43.2	4.78749
2	#NULL!	#NULL!	#NULL!	#NULL!	1	1	52	1	2	127	72	55	1	25.5	#NULL!	8	141	#NULL!	1	149	122	34	79	47.5	4.80402
2	#NULL!	#NULL!	#NULL!	#NULL!	1	1	42	1	2	104	67	37	1	22.9	#NULL!	7.7	142	#NULL!	1	247	182	42	146	47	5.20401
2	#NULL!	#NULL!	#NULL!	#NULL!	1	1	43	1	2	100	61	39	1	22.4	#NULL!	8.4	134	#NULL!	0.9	221	193	47	123	49	5.26269
2	#NULL!	#NULL!	#NULL!	#NULL!	1	1	55	2	2	112	71	41	2	26	#NULL!	7.6	154	#NULL!	0.7	207	160	61	102	37.7	5.07517
2	#NULL!	#NULL!	#NULL!	#NULL!	1	1	59	2	2	115	69	46	1	25.3	#NULL!	7.5	76	#NULL!	0.9	227	220	54	119	39.3	5.39363
2	#NULL!	#NULL!	#NULL!	#NULL!	1	1	52	1	2	117	66	51	2	23.1	#NULL!	8.3	204	#NULL!	1.1	150	171	27	81	38.5	5.14166
2	#NULL!	#NULL!	#NULL!	#NULL!	1	1	66	2	2	123	56	67	2	23.1	#NULL!	6.9	128	#NULL!	0.7	212	142	60	107	43.6	4.95583
2	#NULL!	#NULL!	#NULL!	#NULL!	1	1	56	2	2	130	72	58	2	25	#NULL!	7.7	223	#NULL!	0.9	242	175	55	136	40.4	5.16479
2	#NULL!	#NULL!	#NULL!	#NULL!	1	1	56	1	2	148	93	55	2	27	#NULL!	7.2	159	#NULL!	1	176	194	63	77	43	5.26786
2	#NULL!	#NULL!	#NULL!	#NULL!	1	1	47	2	2	101	67	34	2	22.5	#NULL!	7.1	126	#NULL!	0.6	121	125	45	51	38.3	4.82831
2	#NULL!	#NULL!	#NULL!	#NULL!	1	1	62	1	2	121	85	36	2	26.1	#NULL!	11.9	254	#NULL!	0.9	214	151	46	123	52.4	5.01728
2	#NULL!	#NULL!	#NULL!	#NULL!	1	1	65	1	2	127	84	43	1	26.9	#NULL!	7.5	119	#NULL!	1.2	146	71	44	65	45.3	4.26268
2	#NULL!	#NULL!	#NULL!	#NULL!	1	1	66	1	2	123	78	45	1	27.3	#NULL!	5.8	109	#NULL!	1.2	115	164	33	49	41	5.09987
2	#NULL!	#NULL!	#NULL!	#NULL!	1	1	56	2	2	112	65	47	2	21.6	#NULL!	6.5	118	#NULL!	0.9	159	140	47	81	41.7	4.94164
2	#NULL!	#NULL!	#NULL!	#NULL!	1	1	48	2	2	134	57	77	2	20.9	#NULL!	8.2	194	#NULL!	0.9	206	252	48	103	45.6	5.52943
2	#NULL!	#NULL!	#NULL!	#NULL!	1	1	66	1	2	128	87	41	2	20.9	#NULL!	6.4	128	#NULL!	1.2	208	161	61	110	46.1	5.0814
2	#NULL!	#NULL!	#NULL!	#NULL!	1	1	43	1	2	127	89	38	2	31.9	#NULL!	7	150	#NULL!	1	224	227	47	121	53	5.42495
2	#NULL!	#NULL!	#NULL!	#NULL!	1	1	65	1	2	120	65	55	2	22.4	#NULL!	6.6	132	#NULL!	1	117	59	36	58	40.5	4.07754
2	#NULL!	#NULL!	#NULL!	#NULL!	1	1	66	1	2	121	67	54	2	23.3	#NULL!	6.6	82	#NULL!	1.2	130	54	41	70	40.9	3.98898
2	#NULL!	#NULL!	#NULL!	#NULL!	1	1	61	2	2	142	74	68	2	24.4	#NULL!	6.8	127	#NULL!	0.8	282	173	49	174	40.7	5.15329
2	#NULL!	#NULL!	#NULL!	#NULL!	1	1	43	1	2	119	63	56	2	25.5	#NULL!	6.4	132	#NULL!	1	230	137	41	136	47.4	4.91998
2	#NULL!	#NULL!	#NULL!	#NULL!	1	1	56	1	2	158	86	72	2	20	#NULL!	8.8	164	#NULL!	0.8	207	162	61	107	47.8	5.0876
2	#NULL!	#NULL!	#NULL!	#NULL!	1	1	61	1	2	127	81	46	1	23.9	#NULL!	6.2	167	#NULL!	1.2	172	60	59	85	41.8	4.09434
2	#NULL!	#NULL!	#NULL!	#NULL!	1	1	59	2	2	130	88	42	2	20.8	#NULL!	6.8	129	#NULL!	0.8	182	259	54	85	41.8	5.55683
2	#NULL!	#NULL!	#NULL!	#NULL!	1	1	43	1	2	128	96	32	2	23.2	#NULL!	6	126	#NULL!	1.2	209	126	43	119	50.2	4.83628
2	#NULL!	#NULL!	#NULL!	#NULL!	1	1	49	1	2	133	84	49	2	27.8	#NULL!	5.9	127	#NULL!	1	252	328	60	132	46.8	5.79301
2	#NULL!	#NULL!	#NULL!	#NULL!	1	1	55	2	2	110	61	49	2	23.6	#NULL!	6.9	129	#NULL!	1.1	137	67	60	59	40.3	4.20469
2	#NULL!	#NULL!	#NULL!	#NULL!	1	1	61	2	2	142	84	58	2	24.3	#NULL!	6.5	145	#NULL!	0.7	234	128	51	136	43.4	4.85203
2	#NULL!	#NULL!	#NULL!	#NULL!	1	1	58	1	2	133	63	70	2	22.6	#NULL!	9.4	211	#NULL!	0.9	210	70	63	114	44.3	4.2485
2	#NULL!	#NULL!	#NULL!	#NULL!	1	1	60	1	2	123	63	60	1	22.6	#NULL!	7.6	175	#NULL!	0.9	202	168	54	104	46.3	5.12396
2	#NULL!	#NULL!	#NULL!	#NULL!	1	1	62	1	2	133	75	58	1	22.5	#NULL!	7.6	126	#NULL!	0.9	210	62	54	117	44.3	4.12713
2	#NULL!	#NULL!	#NULL!	#NULL!	1	1	58	1	2	112	69	43	2	23.8	#NULL!	7.5	136	#NULL!	0.9	205	60	88	90	47.7	4.09434
2	#NULL!	#NULL!	#NULL!	#NULL!	1	1	71	1	2	124	59	65	1	24.5	#NULL!	5.5	88	#NULL!	2	147	50	53	67	34.7	3.91202
2	#NULL!	#NULL!	#NULL!	#NULL!	1	1	44	1	2	126	74	52	2	27.7	#NULL!	6.2	129	#NULL!	1.1	316	910	51	100	46.4	6.81344
2	#NULL!	#NULL!	#NULL!	#NULL!	1	1	49	1	2	109	75	34	2	23	#NULL!	6.2	131	#NULL!	0.9	184	152	49	97	51.3	5.02388
2	#NULL!	#NULL!	#NULL!	#NULL!	1	1	44	1	2	108	69	39	2	24.5	#NULL!	11.4	357	#NULL!	0.4	218	507	42	105	45	6.22851
2	#NULL!	#NULL!	#NULL!	#NULL!	1	1	59	1	2	101	67	34	2	26.5	#NULL!	9	192	#NULL!	1.3	234	203	60	125	47.6	5.31321
2	#NULL!	#NULL!	#NULL!	#NULL!	1	1	69	1	2	128	73	55	2	21.4	#NULL!	8.1	140	#NULL!	1	220	152	48	128	43.8	5.02388
2	#NULL!	#NULL!	#NULL!	#NULL!	1	1	62	1	2	138	87	51	2	21	#NULL!	7.1	166	#NULL!	1	261	66	64	151	42.9	4.18965
2	#NULL!	#NULL!	#NULL!	#NULL!	1	1	73	1	2	116	70	46	1	27.9	#NULL!	6.8	133	#NULL!	1.3	125	192	29	54	40.5	5.2575
2	#NULL!	#NULL!	#NULL!	#NULL!	1	1	58	1	2	120	75	45	2	26	#NULL!	6.5	128	#NULL!	1.2	201	174	40	112	46.9	5.15906
2	#NULL!	#NULL!	#NULL!	#NULL!	1	1	38	1	2	114	76	38	1	26.8	#NULL!	11.3	272	#NULL!	1.1	307	432	48	177	48.6	6.06843
2	#NULL!	#NULL!	#NULL!	#NULL!	1	1	48	1	2	143	91	52	2	26	#NULL!	5.6	135	#NULL!	1.1	229	82	68	110	53.4	4.40672
2	#NULL!	#NULL!	#NULL!	#NULL!	1	1	48	1	2	136	103	33	2	25	#NULL!	8.1	200	#NULL!	1	301	204	81	164	48.9	5.31812
2	#NULL!	#NULL!	#NULL!	#NULL!	1	1	41	1	2	130	82	48	2	25.6	#NULL!	6.8	150	#NULL!	1.1	230	243	35	133	45.7	5.49306
2	#NULL!	#NULL!	#NULL!	#NULL!	1	1	43	1	2	108	78	30	1	25.8	#NULL!	7.1	135	#NULL!	1	252	334	42	137	45.4	5.81114
2	#NULL!	#NULL!	#NULL!	#NULL!	1	1	44	1	2	114	69	45	1	26.5	#NULL!	7	135	#NULL!	1.2	182	322	35	91	46.8	5.77455
2	#NULL!	#NULL!	#NULL!	#NULL!	1	1	65	1	2	99	63	36	2	24.2	#NULL!	6.5	135	#NULL!	1.2	143	110	59	64	45	4.70048
2	#NULL!	#NULL!	#NULL!	#NULL!	1	1	66	1	2	118	76	42	1	24.1	#NULL!	6.2	101	#NULL!	1.3	133	64	64	46	40.1	4.15888
2	#NULL!	#NULL!	#NULL!	#NULL!	1	1	44	1	2	125	87	38	2	21.4	#NULL!	9.8	231	#NULL!	1.1	256	63	61	152	44.4	4.14313
2	#NULL!	#NULL!	#NULL!	#NULL!	1	1	67	2	2	138	85	53	2	28	#NULL!	7.2	171	#NULL!	0.9	195	203	39	109	39.1	5.31321
2	#NULL!	#NULL!	#NULL!	#NULL!	1	1	54	2	2	127	87	40	2	23.5	#NULL!	7.1	143	#NULL!	0.8	210	126	61	102	36.7	4.83628
2	#NULL!	#NULL!	#NULL!	#NULL!	1	1	60	1	2	134	96	38	2	25.2	#NULL!	7	147	#NULL!	0.9	200	110	61	94	47.3	4.70048
2	#NULL!	#NULL!	#NULL!	#NULL!	1	1	66	2	2	128	57	71	2	24.2	#NULL!	7.9	165	#NULL!	0.8	198	143	60	100	41.2	4.96284
2	#NULL!	#NULL!	#NULL!	#NULL!	1	1	67	1	2	116	71	45	2	22.1	#NULL!	7.9	213	#NULL!	1.2	198	151	48	103	48.3	5.01728
2	#NULL!	#NULL!	#NULL!	#NULL!	1	1	68	1	2	130	71	59	2	22.4	#NULL!	6.8	125	#NULL!	1.2	195	173	49	102	44.6	5.15329
2	#NULL!	#NULL!	#NULL!	#NULL!	1	1	70	1	2	115	66	49	2	22.4	#NULL!	7.7	143	#NULL!	1.3	181	112	48	102	43.9	4.7185
2	#NULL!	#NULL!	#NULL!	#NULL!	1	1	60	1	2	138	87	51	2	28.1	#NULL!	6.2	131	#NULL!	1.1	250	186	45	154	46.7	5.22575
2	#NULL!	#NULL!	#NULL!	#NULL!	1	1	60	2	2	121	63	58	2	29.3	#NULL!	8.5	99	#NULL!	1.1	197	136	55	103	30	4.91265
2	#NULL!	#NULL!	#NULL!	#NULL!	1	1	47	1	2	142	95	47	2	24.6	#NULL!	6.3	139	#NULL!	1	200	92	78	91	45.1	4.52179
2	#NULL!	#NULL!	#NULL!	#NULL!	1	1	68	1	2	151	104	47	2	26.9	#NULL!	7.2	186	#NULL!	1	180	93	77	73	47.9	4.5326
2	#NULL!	#NULL!	#NULL!	#NULL!	1	1	54	1	2	106	76	30	2	24.9	#NULL!	7	129	#NULL!	1.1	230	51	63	123	46.6	3.93183
2	#NULL!	#NULL!	#NULL!	#NULL!	1	1	56	1	2	124	86	38	2	25.6	#NULL!	7.9	162	#NULL!	1.2	271	179	69	150	42.3	5.18739
2	#NULL!	#NULL!	#NULL!	#NULL!	1	1	57	1	2	124	87	37	2	25.5	#NULL!	8.1	185	#NULL!	1	217	243	45	121	43.8	5.49306
2	#NULL!	#NULL!	#NULL!	#NULL!	1	1	58	1	2	120	80	40	2	25.1	#NULL!	8.3	122	#NULL!	0.9	212	287	45	110	43.1	5.65948
2	#NULL!	#NULL!	#NULL!	#NULL!	1	1	57	1	2	119	73	46	2	22.9	#NULL!	7.3	152	#NULL!	1.2	225	79	57	126	43.3	4.36945
2	#NULL!	#NULL!	#NULL!	#NULL!	1	1	61	1	2	112	74	38	2	23.5	#NULL!	8.1	149	#NULL!	1.3	275	172	53	171	44	5.14749
2	#NULL!	#NULL!	#NULL!	#NULL!	1	1	54	1	2	136	88	48	2	29.5	#NULL!	7.3	154	#NULL!	0.8	228	175	60	125	47	5.16479
2	#NULL!	#NULL!	#NULL!	#NULL!	1	1	52	1	2	92	72	20	2	22.9	#NULL!	11.3	163	#NULL!	0.9	162	160	38	75	45.4	5.07517
2	#NULL!	#NULL!	#NULL!	#NULL!	1	1	42	1	2	131	96	35	2	29	#NULL!	5.8	128	#NULL!	0.8	258	370	45	145	47.8	5.9135
2	#NULL!	#NULL!	#NULL!	#NULL!	1	1	62	2	2	129	68	61	2	27.7	#NULL!	8.3	182	#NULL!	1	267	192	52	158	38.5	5.2575
2	#NULL!	#NULL!	#NULL!	#NULL!	1	1	42	1	2	106	63	43	1	22.9	#NULL!	6.3	133	#NULL!	1.2	215	121	55	116	47.4	4.79579
2	#NULL!	#NULL!	#NULL!	#NULL!	1	1	43	1	2	132	86	46	2	26.9	#NULL!	5.5	128	#NULL!	1	251	203	57	131	45.9	5.31321
2	#NULL!	#NULL!	#NULL!	#NULL!	1	1	68	2	2	132	70	62	2	26	#NULL!	6.3	145	#NULL!	1	255	150	83	130	42	5.01064
2	#NULL!	#NULL!	#NULL!	#NULL!	1	1	43	1	2	110	82	28	2	25.3	#NULL!	8.1	186	#NULL!	0.9	201	117	57	102	47.1	4.76217
2	#NULL!	#NULL!	#NULL!	#NULL!	1	1	64	1	2	149	90	59	2	26.7	#NULL!	5.8	129	#NULL!	0.9	171	160	43	84	45.7	5.07517
2	#NULL!	#NULL!	#NULL!	#NULL!	1	1	63	2	2	125	69	56	2	23.9	#NULL!	8	129	#NULL!	0.7	201	83	53	97	40.7	4.41884
2	#NULL!	#NULL!	#NULL!	#NULL!	1	1	38	1	2	98	78	20	2	27.7	#NULL!	8	170	#NULL!	1	280	232	69	139	49.9	5.44674
2	#NULL!	#NULL!	#NULL!	#NULL!	1	1	39	1	2	102	73	29	1	27.3	#NULL!	7.4	144	#NULL!	1.1	173	282	72	63	51.4	5.64191
2	#NULL!	#NULL!	#NULL!	#NULL!	1	1	41	1	2	98	65	33	1	27.2	#NULL!	8.5	132	#NULL!	1.1	167	291	53	68	50.4	5.67332
2	#NULL!	#NULL!	#NULL!	#NULL!	1	1	42	1	2	106	69	37	1	27.5	#NULL!	9.5	182	#NULL!	1.2	205	217	54	102	50.2	5.3799
2	#NULL!	#NULL!	#NULL!	#NULL!	1	1	64	1	2	137	76	61	2	25.7	#NULL!	#NULL!	141	#NULL!	1.1	159	93	54	72	45.1	4.5326
2	#NULL!	#NULL!	#NULL!	#NULL!	1	1	62	1	2	106	73	33	2	23	#NULL!	11.2	302	#NULL!	1.5	221	141	61	109	44.7	4.94876
2	#NULL!	#NULL!	#NULL!	#NULL!	1	1	59	2	2	119	70	49	2	25.2	#NULL!	8.6	166	#NULL!	0.6	170	130	49	79	40	4.86753
2	#NULL!	#NULL!	#NULL!	#NULL!	1	1	46	1	2	127	83	44	2	29.1	#NULL!	7.5	179	#NULL!	0.7	178	217	48	85	47.8	5.3799
2	#NULL!	#NULL!	#NULL!	#NULL!	1	1	46	2	2	135	81	54	2	25.1	#NULL!	6.7	127	#NULL!	0.6	261	134	70	135	42	4.89784
2	#NULL!	#NULL!	#NULL!	#NULL!	1	1	52	1	2	134	97	37	2	25.6	#NULL!	6.2	135	#NULL!	0.9	257	189	43	155	49.5	5.24175
2	#NULL!	#NULL!	#NULL!	#NULL!	1	1	56	2	2	124	79	45	2	24.5	#NULL!	7	131	#NULL!	0.8	277	71	82	141	43.5	4.26268
2	#NULL!	#NULL!	#NULL!	#NULL!	1	1	58	1	2	113	73	40	2	21.4	#NULL!	6.8	127	#NULL!	1.1	223	223	46	120	49.3	5.40717
2	#NULL!	#NULL!	#NULL!	#NULL!	1	1	29	1	2	134	82	52	2	30	#NULL!	7.3	129	#NULL!	1.2	249	270	38	146	48.4	5.59842
2	#NULL!	#NULL!	#NULL!	#NULL!	1	1	31	1	2	122	89	33	1	27.1	#NULL!	10.4	207	#NULL!	1	224	368	34	116	48.9	5.90808
2	#NULL!	#NULL!	#NULL!	#NULL!	1	1	67	1	2	123	82	41	1	26.4	#NULL!	6.7	132	#NULL!	1.3	166	69	88	62	50.8	4.23411
2	#NULL!	#NULL!	#NULL!	#NULL!	1	1	68	1	2	118	79	39	1	25.5	#NULL!	6.6	104	#NULL!	1.2	165	70	77	64	50.9	4.2485
2	#NULL!	#NULL!	#NULL!	#NULL!	1	1	46	1	2	143	87	56	2	27.4	#NULL!	5.1	139	#NULL!	1.1	213	112	47	121	46	4.7185
2	#NULL!	#NULL!	#NULL!	#NULL!	1	1	38	1	2	150	110	40	2	35.7	#NULL!	6.8	140	#NULL!	0.8	228	230	53	119	48	5.43808
2	#NULL!	#NULL!	#NULL!	#NULL!	1	1	55	1	2	144	101	43	2	23.5	#NULL!	6.6	158	#NULL!	1	224	109	61	118	46.2	4.69135
2	#NULL!	#NULL!	#NULL!	#NULL!	1	1	55	1	2	114	82	32	2	26.5	#NULL!	8.7	254	#NULL!	0.9	193	218	36	99	52.2	5.3845
2	#NULL!	#NULL!	#NULL!	#NULL!	1	1	57	1	2	117	89	28	1	26	#NULL!	8.7	218	#NULL!	0.9	204	202	30	112	51.2	5.30827
2	#NULL!	#NULL!	#NULL!	#NULL!	1	1	54	1	2	120	67	53	2	22.1	#NULL!	7.9	190	#NULL!	0.9	192	144	40	99	42.1	4.96981
2	#NULL!	#NULL!	#NULL!	#NULL!	1	1	66	1	2	138	92	46	2	25.9	#NULL!	7.3	142	#NULL!	1	225	173	49	134	47.7	5.15329
2	#NULL!	#NULL!	#NULL!	#NULL!	1	1	42	1	2	136	102	34	2	30.1	#NULL!	7.2	146	#NULL!	1	261	436	53	131	57	6.07764
2	#NULL!	#NULL!	#NULL!	#NULL!	1	1	41	1	2	107	86	21	2	22.3	#NULL!	7.8	157	#NULL!	0.8	180	147	45	94	46.1	4.99043
2	#NULL!	#NULL!	#NULL!	#NULL!	1	1	69	1	2	142	82	60	2	23.9	#NULL!	6	139	#NULL!	1	168	145	48	81	44	4.97673
2	#NULL!	#NULL!	#NULL!	#NULL!	1	1	34	1	2	132	88	44	2	33.8	#NULL!	8	134	#NULL!	1	231	301	31	118	47.3	5.70711
2	#NULL!	#NULL!	#NULL!	#NULL!	1	1	68	1	2	131	80	51	2	25.6	#NULL!	9.7	229	#NULL!	1.3	187	188	34	101	48.6	5.23644
2	#NULL!	#NULL!	#NULL!	#NULL!	1	1	33	1	2	140	92	48	2	27.5	#NULL!	#NULL!	127	#NULL!	1	246	198	52	144	49.1	5.28827
2	#NULL!	#NULL!	#NULL!	#NULL!	1	1	52	1	2	145	93	52	2	25.1	#NULL!	6.6	137	#NULL!	1	252	158	79	125	41.3	5.0626
2	#NULL!	#NULL!	#NULL!	#NULL!	1	1	40	1	2	123	86	37	2	26.5	#NULL!	6	140	#NULL!	1	166	159	53	69	45.3	5.0689
2	#NULL!	#NULL!	#NULL!	#NULL!	1	1	57	2	2	128	60	68	2	25.6	#NULL!	6.3	120	#NULL!	0.9	175	103	56	87	38.2	4.63473
2	#NULL!	#NULL!	#NULL!	#NULL!	1	1	53	1	2	137	82	55	2	20.7	#NULL!	7.9	132	#NULL!	1	215	32	102	87	45.8	3.46574
2	#NULL!	#NULL!	#NULL!	#NULL!	1	1	54	1	2	113	76	37	1	20.7	#NULL!	6.8	148	#NULL!	1	224	52	115	97	43.7	3.95124
2	#NULL!	#NULL!	#NULL!	#NULL!	1	1	55	1	2	136	89	47	1	21.8	#NULL!	7.1	129	#NULL!	0.9	232	51	98	112	44.1	3.93183
2	#NULL!	#NULL!	#NULL!	#NULL!	1	1	56	1	2	124	77	47	1	20.6	#NULL!	6.9	123	#NULL!	0.9	205	48	87	93	41.4	3.8712
2	#NULL!	#NULL!	#NULL!	#NULL!	1	1	32	1	2	124	73	51	2	28.2	#NULL!	6.1	135	#NULL!	1.3	216	195	56	107	49.7	5.273
2	#NULL!	#NULL!	#NULL!	#NULL!	1	1	48	2	2	125	87	38	2	22.5	#NULL!	7.8	158	#NULL!	0.6	182	85	45	96	31.2	4.44265
2	#NULL!	#NULL!	#NULL!	#NULL!	1	1	51	2	2	136	68	68	2	20.9	#NULL!	8.9	164	#NULL!	0.6	146	60	50	69	35.4	4.09434
2	#NULL!	#NULL!	#NULL!	#NULL!	1	1	62	2	2	140	92	48	2	25.9	#NULL!	6.3	134	#NULL!	0.6	210	179	59	108	40.8	5.18739
2	#NULL!	#NULL!	#NULL!	#NULL!	1	1	58	1	2	102	66	36	1	22.4	#NULL!	6.4	92	#NULL!	1.2	160	148	50	79	45.9	4.99721
2	#NULL!	#NULL!	#NULL!	#NULL!	1	1	60	1	2	115	70	45	1	22.6	#NULL!	7.6	123	#NULL!	0.9	142	128	38	74	43.1	4.85203
2	#NULL!	#NULL!	#NULL!	#NULL!	1	1	59	1	2	134	78	56	2	23.7	#NULL!	7.2	145	#NULL!	0.8	180	168	50	84	46.9	5.12396
2	#NULL!	#NULL!	#NULL!	#NULL!	1	1	61	1	2	114	76	38	2	23.1	#NULL!	7.5	154	#NULL!	1	237	61	71	129	45.3	4.11087
2	#NULL!	#NULL!	#NULL!	#NULL!	1	1	74	1	2	178	94	84	2	22	#NULL!	6.4	131	#NULL!	1.2	150	65	49	76	44	4.17439
2	#NULL!	#NULL!	#NULL!	#NULL!	1	1	48	2	2	126	78	48	2	31	#NULL!	7.1	144	#NULL!	0.9	154	228	43	72	42.6	5.42935
2	#NULL!	#NULL!	#NULL!	#NULL!	1	1	64	2	2	137	82	55	2	24.8	#NULL!	8.7	154	#NULL!	0.8	243	130	67	131	42.2	4.86753
2	#NULL!	#NULL!	#NULL!	#NULL!	1	1	65	2	2	141	87	54	2	25	#NULL!	6.8	110	#NULL!	1	211	125	66	117	43.7	4.82831
2	#NULL!	#NULL!	#NULL!	#NULL!	1	1	66	2	2	132	84	48	2	24.3	#NULL!	6.8	91	#NULL!	1	203	91	60	104	45.4	4.51086
2	#NULL!	#NULL!	#NULL!	#NULL!	1	1	67	2	2	140	83	57	2	24.3	#NULL!	7.5	137	#NULL!	0.9	200	117	65	98	44.6	4.76217
2	#NULL!	#NULL!	#NULL!	#NULL!	1	1	40	1	2	133	88	45	2	25.1	#NULL!	6.2	130	#NULL!	1.2	130	294	40	50	47.7	5.68358
2	#NULL!	#NULL!	#NULL!	#NULL!	1	1	42	1	2	113	75	38	1	25	#NULL!	6.6	134	#NULL!	1.2	164	404	45	64	49.9	6.00141
2	#NULL!	#NULL!	#NULL!	#NULL!	1	1	65	2	2	131	89	42	2	23.5	#NULL!	6.4	134	#NULL!	0.9	224	118	73	106	39.6	4.77068
2	#NULL!	#NULL!	#NULL!	#NULL!	1	1	57	1	2	107	73	34	2	21.9	#NULL!	6	129	#NULL!	1.1	261	136	52	147	41.8	4.91265
2	#NULL!	#NULL!	#NULL!	#NULL!	1	1	43	1	2	114	76	38	2	23.8	#NULL!	6.3	146	#NULL!	1.1	159	409	42	49	48.8	6.01372
2	#NULL!	#NULL!	#NULL!	#NULL!	1	1	44	2	2	124	70	54	2	22.8	#NULL!	7.7	147	#NULL!	0.9	178	75	45	105	36.9	4.31749
2	#NULL!	#NULL!	#NULL!	#NULL!	1	1	44	1	2	127	78	49	2	24.7	#NULL!	6.9	156	#NULL!	0.9	163	105	35	90	45.6	4.65396
2	#NULL!	#NULL!	#NULL!	#NULL!	1	1	55	2	2	123	86	37	2	23.4	#NULL!	7.3	183	#NULL!	0.9	211	314	46	117	42.7	5.74939
2	#NULL!	#NULL!	#NULL!	#NULL!	1	1	59	1	2	122	68	54	2	25.5	#NULL!	6.3	130	#NULL!	0.8	189	118	49	100	41.6	4.77068
2	#NULL!	#NULL!	#NULL!	#NULL!	1	1	66	1	2	122	84	38	2	23.9	#NULL!	6.2	170	#NULL!	1.2	170	110	43	98	44.4	4.70048
2	#NULL!	#NULL!	#NULL!	#NULL!	1	1	61	1	2	133	74	59	2	24.7	#NULL!	7.8	214	#NULL!	1.3	297	315	53	165	45.8	5.75257
2	#NULL!	#NULL!	#NULL!	#NULL!	1	1	62	1	2	125	77	48	1	25.2	#NULL!	7.1	134	#NULL!	1.4	253	116	75	137	42.8	4.75359
2	#NULL!	#NULL!	#NULL!	#NULL!	1	1	63	1	2	116	81	35	1	24.6	#NULL!	7.4	170	#NULL!	1.3	256	238	58	134	44.1	5.47227
2	#NULL!	#NULL!	#NULL!	#NULL!	1	1	64	1	2	123	70	53	1	23.9	#NULL!	7.1	116	#NULL!	1.4	237	186	59	134	42.1	5.22575
2	#NULL!	#NULL!	#NULL!	#NULL!	1	1	62	2	2	160	80	80	2	22.6	#NULL!	6.4	135	#NULL!	0.7	196	71	46	111	42.7	4.26268
2	#NULL!	#NULL!	#NULL!	#NULL!	1	1	63	2	2	143	83	60	2	21.4	#NULL!	6	140	#NULL!	1	260	77	71	145	44.6	4.34381
2	#NULL!	#NULL!	#NULL!	#NULL!	1	1	61	1	2	114	85	29	2	27.3	#NULL!	7.5	166	#NULL!	1.1	231	222	43	136	48.4	5.40268
2	#NULL!	#NULL!	#NULL!	#NULL!	1	1	64	1	2	120	67	53	2	27.5	#NULL!	6.2	130	#NULL!	1.1	241	91	52	142	43.3	4.51086
2	#NULL!	#NULL!	#NULL!	#NULL!	1	1	66	1	2	103	63	40	2	23.1	#NULL!	5.3	90	#NULL!	1.1	129	74	36	69	43.1	4.30407
2	#NULL!	#NULL!	#NULL!	#NULL!	1	1	62	2	2	165	97	68	2	25.4	#NULL!	6.8	140	#NULL!	0.9	156	260	50	66	42.8	5.56068
2	#NULL!	#NULL!	#NULL!	#NULL!	1	1	41	1	2	126	85	41	1	27	#NULL!	6	131	#NULL!	1.2	168	140	52	85	48.4	4.94164
2	#NULL!	#NULL!	#NULL!	#NULL!	1	1	50	1	2	145	95	50	2	25.5	#NULL!	#NULL!	126	#NULL!	1.1	250	355	46	129	44.4	5.87212
2	#NULL!	#NULL!	#NULL!	#NULL!	1	1	56	1	2	147	90	57	2	23.4	#NULL!	5.9	156	#NULL!	1.2	223	354	56	106	45.8	5.8693
2	#NULL!	#NULL!	#NULL!	#NULL!	1	1	73	2	2	135	72	63	2	26.7	#NULL!	10	216	#NULL!	1	259	254	60	147	44	5.53733
2	#NULL!	#NULL!	#NULL!	#NULL!	1	1	29	1	2	139	87	52	2	29.7	#NULL!	#NULL!	237	#NULL!	1.1	242	457	41	115	50.7	6.12468
2	#NULL!	#NULL!	#NULL!	#NULL!	1	1	68	1	2	122	76	46	1	35	#NULL!	6.8	111	#NULL!	1.2	164	93	57	79	47.5	4.5326
2	#NULL!	#NULL!	#NULL!	#NULL!	1	1	69	1	2	115	66	49	1	34.2	#NULL!	7.4	129	#NULL!	1.3	179	105	52	92	45.2	4.65396
2	#NULL!	#NULL!	#NULL!	#NULL!	1	1	72	2	2	116	76	40	2	27.2	#NULL!	7.2	120	#NULL!	1.1	212	109	71	108	40.4	4.69135
2	#NULL!	#NULL!	#NULL!	#NULL!	1	1	61	1	2	113	60	53	2	21.7	#NULL!	8.8	196	#NULL!	1	183	77	53	99	45.4	4.34381
2	#NULL!	#NULL!	#NULL!	#NULL!	1	1	62	1	2	93	60	33	1	21.2	#NULL!	8.4	198	#NULL!	1.1	222	74	67	124	45.5	4.30407
2	#NULL!	#NULL!	#NULL!	#NULL!	1	1	63	1	2	89	54	35	1	21.8	#NULL!	8.6	138	#NULL!	1.1	198	75	56	109	43.1	4.31749
2	#NULL!	#NULL!	#NULL!	#NULL!	1	1	73	1	2	119	71	48	2	21.1	#NULL!	5.9	127	#NULL!	1.3	228	54	82	118	43.9	3.98898
2	#NULL!	#NULL!	#NULL!	#NULL!	1	1	42	1	2	109	56	53	2	29.8	#NULL!	6.8	128	#NULL!	1.1	199	157	43	106	44.4	5.05625
2	#NULL!	#NULL!	#NULL!	#NULL!	1	1	59	1	2	110	70	40	2	15.5	#NULL!	8.2	149	#NULL!	0.8	261	139	59	139	41.4	4.93447
2	#NULL!	#NULL!	#NULL!	#NULL!	1	1	69	2	2	117	75	42	2	26.3	#NULL!	7.4	146	#NULL!	0.8	211	306	36	113	37.4	5.72359
2	#NULL!	#NULL!	#NULL!	#NULL!	1	1	60	1	2	118	73	45	2	26.4	#NULL!	9	173	#NULL!	1	125	198	65	32	44.6	5.28827
2	#NULL!	#NULL!	#NULL!	#NULL!	1	1	62	1	2	116	75	41	1	26.5	#NULL!	7.4	128	#NULL!	1.4	125	127	69	42	41.1	4.84419
2	#NULL!	#NULL!	#NULL!	#NULL!	1	1	64	1	2	135	80	55	1	26.9	#NULL!	9.1	169	#NULL!	1.3	139	147	51	55	45.6	4.99043
2	#NULL!	#NULL!	#NULL!	#NULL!	1	1	66	1	2	121	68	53	2	24.3	#NULL!	8	173	#NULL!	1	186	132	64	85	46.9	4.8828
2	#NULL!	#NULL!	#NULL!	#NULL!	1	1	51	2	2	149	69	80	2	29.5	#NULL!	#NULL!	204	#NULL!	0.8	299	187	46	179	43.3	5.23111
2	#NULL!	#NULL!	#NULL!	#NULL!	1	1	54	1	2	107	61	46	2	27.1	#NULL!	6.4	128	#NULL!	1.2	182	115	56	89	45.4	4.74493
2	#NULL!	#NULL!	#NULL!	#NULL!	1	1	56	1	2	104	63	41	1	26.9	#NULL!	6.7	135	#NULL!	1.3	193	136	62	102	46.7	4.91265
2	#NULL!	#NULL!	#NULL!	#NULL!	1	1	57	1	2	110	69	41	1	25.9	#NULL!	6.8	138	#NULL!	1.2	150	153	48	72	45.1	5.03044
2	#NULL!	#NULL!	#NULL!	#NULL!	1	1	60	2	2	135	81	54	2	23.9	#NULL!	7.9	150	#NULL!	0.8	191	114	63	94	45	4.7362
2	#NULL!	#NULL!	#NULL!	#NULL!	1	1	58	2	2	141	80	61	2	24.9	#NULL!	9.7	210	#NULL!	0.8	200	98	50	111	41.5	4.58497
2	#NULL!	#NULL!	#NULL!	#NULL!	1	1	45	1	2	131	91	40	2	22.6	#NULL!	6.1	121	#NULL!	1.1	178	73	42	108	49.6	4.29046
2	#NULL!	#NULL!	#NULL!	#NULL!	1	1	46	1	2	122	68	54	2	22.6	#NULL!	6	109	#NULL!	1	146	126	33	81	47.6	4.83628
2	#NULL!	#NULL!	#NULL!	#NULL!	1	1	47	1	2	129	87	42	2	23.3	#NULL!	6.2	121	#NULL!	1	139	50	34	82	46.8	3.91202
2	#NULL!	#NULL!	#NULL!	#NULL!	1	1	48	2	2	122	82	40	2	24.1	#NULL!	7.1	156	#NULL!	0.7	177	109	43	91	43.2	4.69135
2	#NULL!	#NULL!	#NULL!	#NULL!	1	1	62	1	2	111	67	44	1	23.2	#NULL!	8.3	127	#NULL!	1.2	136	109	42	68	38.6	4.69135
2	#NULL!	#NULL!	#NULL!	#NULL!	1	1	55	2	2	151	85	66	2	22.4	#NULL!	6.3	130	#NULL!	0.8	204	168	70	91	42.2	5.12396
2	#NULL!	#NULL!	#NULL!	#NULL!	1	1	40	1	2	123	88	35	2	23.4	#NULL!	8.7	162	#NULL!	1	160	208	37	75	46.4	5.33754
2	#NULL!	#NULL!	#NULL!	#NULL!	1	1	41	1	2	117	82	35	2	24	#NULL!	7.8	139	#NULL!	1.1	154	146	41	73	47.3	4.98361
2	#NULL!	#NULL!	#NULL!	#NULL!	1	1	42	1	2	123	84	39	2	24.3	#NULL!	7.6	154	#NULL!	1	164	185	39	79	47.3	5.22036
2	#NULL!	#NULL!	#NULL!	#NULL!	1	1	43	1	2	130	90	40	2	24.1	#NULL!	8.8	167	#NULL!	1	168	149	44	87	45.4	5.00395
2	#NULL!	#NULL!	#NULL!	#NULL!	1	1	44	1	2	118	83	35	2	33.8	#NULL!	6.8	135	#NULL!	1.2	245	93	53	144	47	4.5326
2	#NULL!	#NULL!	#NULL!	#NULL!	1	1	45	2	2	136	90	46	2	27.8	#NULL!	6.9	163	#NULL!	0.6	212	291	74	94	38.2	5.67332
2	#NULL!	#NULL!	#NULL!	#NULL!	1	1	67	1	2	115	66	49	2	23.9	#NULL!	8.3	143	#NULL!	0.9	165	146	36	83	48	4.98361
2	#NULL!	#NULL!	#NULL!	#NULL!	1	1	44	1	2	123	85	38	2	28	#NULL!	9.7	168	#NULL!	1	174	155	37	92	50.2	5.04343
2	#NULL!	#NULL!	#NULL!	#NULL!	1	1	48	1	2	138	87	51	2	24.2	#NULL!	6.8	133	#NULL!	1.2	258	183	65	150	47.1	5.20949
2	#NULL!	#NULL!	#NULL!	#NULL!	1	1	46	1	2	132	75	57	1	26.2	#NULL!	6.4	134	#NULL!	1.1	196	425	43	89	47.5	6.05209
2	#NULL!	#NULL!	#NULL!	#NULL!	1	1	60	2	2	112	75	37	2	18.8	#NULL!	#NULL!	138	#NULL!	0.9	232	142	48	136	39.8	4.95583
2	#NULL!	#NULL!	#NULL!	#NULL!	1	1	57	2	2	126	64	62	2	22.7	#NULL!	9	182	#NULL!	1	243	463	40	99	34.1	6.13773
2	#NULL!	#NULL!	#NULL!	#NULL!	1	1	51	1	2	122	83	39	2	24.9	#NULL!	6.1	135	#NULL!	0.8	259	205	58	144	42.6	5.32301
2	#NULL!	#NULL!	#NULL!	#NULL!	1	1	53	1	2	114	80	34	2	25	#NULL!	8.4	229	#NULL!	1.1	208	158	50	109	45	5.0626
2	#NULL!	#NULL!	#NULL!	#NULL!	1	1	57	1	2	116	68	48	1	25.6	#NULL!	8.8	180	#NULL!	1.2	203	284	40	102	46.6	5.64897
2	#NULL!	#NULL!	#NULL!	#NULL!	1	1	73	1	2	110	60	50	1	26.8	#NULL!	8.6	177	#NULL!	1.1	177	165	35	103	45.4	5.10595
2	#NULL!	#NULL!	#NULL!	#NULL!	1	1	79	1	2	143	78	65	1	23.8	#NULL!	5.9	141	#NULL!	1.2	154	175	37	80	42.6	5.16479
2	#NULL!	#NULL!	#NULL!	#NULL!	1	1	77	1	2	131	68	63	1	20.6	#NULL!	8	119	#NULL!	1.2	175	142	50	88	42.6	4.95583
2	#NULL!	#NULL!	#NULL!	#NULL!	1	1	41	1	2	129	98	31	1	24.9	#NULL!	7.5	163	#NULL!	1.2	213	81	78	107	46.3	4.39445
2	#NULL!	#NULL!	#NULL!	#NULL!	1	1	52	1	2	103	71	32	2	23.5	#NULL!	7.6	106	#NULL!	1.2	161	204	40	74	47.8	5.31812
2	#NULL!	#NULL!	#NULL!	#NULL!	1	1	53	2	2	124	68	56	2	21.7	#NULL!	8.4	200	#NULL!	0.7	198	70	74	108	44.9	4.2485
2	#NULL!	#NULL!	#NULL!	#NULL!	1	1	70	1	2	122	73	49	2	25.7	#NULL!	8.7	190	#NULL!	1.2	133	93	39	56	41.8	4.5326
2	#NULL!	#NULL!	#NULL!	#NULL!	1	1	44	1	2	133	87	46	2	36.2	#NULL!	6.1	138	#NULL!	1	171	374	40	64	48.7	5.92426
2	#NULL!	#NULL!	#NULL!	#NULL!	1	1	47	1	2	116	75	41	1	35.9	#NULL!	6.9	127	#NULL!	1.1	138	130	46	61	51.5	4.86753
2	#NULL!	#NULL!	#NULL!	#NULL!	1	1	45	1	2	135	92	43	2	22	#NULL!	6.2	129	#NULL!	1.1	273	134	50	156	47.6	4.89784
2	#NULL!	#NULL!	#NULL!	#NULL!	1	1	70	1	2	130	79	51	2	22	#NULL!	6.9	155	#NULL!	1.2	266	80	55	151	50.2	4.38203
2	#NULL!	#NULL!	#NULL!	#NULL!	1	1	39	1	2	126	79	47	2	29.8	#NULL!	8.2	163	#NULL!	1	238	64	44	142	47.6	4.15888
2	#NULL!	#NULL!	#NULL!	#NULL!	1	1	52	1	2	114	73	41	1	29.1	#NULL!	6.5	107	#NULL!	1.2	235	150	43	152	44.4	5.01064
2	#NULL!	#NULL!	#NULL!	#NULL!	1	1	46	1	2	144	99	45	2	24.5	#NULL!	6.7	145	#NULL!	1.3	266	201	65	150	54.2	5.3033
2	#NULL!	#NULL!	#NULL!	#NULL!	1	1	50	2	2	125	91	34	2	24.6	#NULL!	7.9	136	#NULL!	0.8	216	192	57	108	37.6	5.2575
2	#NULL!	#NULL!	#NULL!	#NULL!	1	1	66	2	2	143	74	69	2	21.2	#NULL!	7.5	118	#NULL!	0.9	207	122	54	113	40.1	4.80402
2	#NULL!	#NULL!	#NULL!	#NULL!	1	1	67	2	2	123	68	55	2	22.1	#NULL!	7	135	#NULL!	0.9	177	103	58	91	39.7	4.63473
2	#NULL!	#NULL!	#NULL!	#NULL!	1	1	69	2	2	92	53	39	2	20.4	#NULL!	9.2	273	#NULL!	1	200	68	59	110	40.7	4.21951
2	#NULL!	#NULL!	#NULL!	#NULL!	1	1	70	2	2	133	70	63	2	19.8	#NULL!	6.8	137	#NULL!	0.9	179	82	54	87	37.2	4.40672
2	#NULL!	#NULL!	#NULL!	#NULL!	1	1	59	2	2	119	71	48	2	24.8	#NULL!	#NULL!	149	#NULL!	0.9	192	357	49	82	39.7	5.87774
2	#NULL!	#NULL!	#NULL!	#NULL!	1	1	55	1	2	107	79	28	1	24.7	#NULL!	7	138	#NULL!	1.3	219	468	56	97	47	6.14847
2	#NULL!	#NULL!	#NULL!	#NULL!	1	1	56	1	2	164	88	76	1	23.5	#NULL!	6.1	121	#NULL!	1	158	642	44	40	41.4	6.46459
2	#NULL!	#NULL!	#NULL!	#NULL!	1	1	54	1	2	149	83	66	2	27.5	#NULL!	7.7	150	#NULL!	0.9	243	192	55	132	42.7	5.2575
2	#NULL!	#NULL!	#NULL!	#NULL!	1	1	57	1	2	145	86	59	1	28.9	#NULL!	6.5	119	#NULL!	0.9	166	45	58	84	40.9	3.80666
2	#NULL!	#NULL!	#NULL!	#NULL!	1	1	45	1	2	105	73	32	2	27.1	#NULL!	8.1	208	#NULL!	1.3	181	159	47	91	50.5	5.0689
2	#NULL!	#NULL!	#NULL!	#NULL!	1	1	57	1	2	122	100	22	2	24.6	#NULL!	8.7	141	#NULL!	0.9	187	88	59	93	48.1	4.47734
2	#NULL!	#NULL!	#NULL!	#NULL!	1	1	69	1	2	103	56	47	2	21.4	#NULL!	6.6	130	#NULL!	0.3	146	82	56	66	45.1	4.40672
2	#NULL!	#NULL!	#NULL!	#NULL!	1	1	62	2	2	133	91	42	2	25.4	#NULL!	7.1	124	#NULL!	0.8	212	135	61	122	41.7	4.90527
2	#NULL!	#NULL!	#NULL!	#NULL!	1	1	64	2	2	128	86	42	2	26.2	#NULL!	6.9	103	#NULL!	1.1	216	83	63	118	40.8	4.41884
2	#NULL!	#NULL!	#NULL!	#NULL!	1	1	56	1	2	116	63	53	1	20.9	#NULL!	5.9	132	#NULL!	1.1	223	91	55	119	42.2	4.51086
2	#NULL!	#NULL!	#NULL!	#NULL!	1	1	62	1	2	149	97	52	2	29	#NULL!	6.5	144	#NULL!	1.5	146	178	46	60	46.3	5.18178
2	#NULL!	#NULL!	#NULL!	#NULL!	1	1	54	1	2	106	80	26	2	22	#NULL!	6.5	143	#NULL!	1.3	208	128	46	117	47.1	4.85203
2	#NULL!	#NULL!	#NULL!	#NULL!	1	1	33	1	2	120	74	46	2	31.8	#NULL!	#NULL!	240	#NULL!	1.2	262	221	52	143	48.8	5.39816
2	#NULL!	#NULL!	#NULL!	#NULL!	1	1	61	1	2	119	76	43	2	27.3	#NULL!	7.4	143	#NULL!	1.2	169	119	53	84	46.8	4.77912
2	#NULL!	#NULL!	#NULL!	#NULL!	1	1	62	1	2	112	68	44	1	27.4	#NULL!	7.1	110	#NULL!	1.5	161	116	74	67	44.7	4.75359
2	#NULL!	#NULL!	#NULL!	#NULL!	1	1	49	1	2	99	64	35	1	23.6	#NULL!	6.5	131	#NULL!	1.1	198	596	39	84	47.6	6.39024
2	#NULL!	#NULL!	#NULL!	#NULL!	1	1	44	1	2	103	81	22	2	26.9	#NULL!	7	127	#NULL!	1.1	184	54	41	106	44.4	3.98898
2	#NULL!	#NULL!	#NULL!	#NULL!	1	1	46	1	2	105	72	33	2	26.6	#NULL!	6.4	114	#NULL!	1.2	186	61	37	113	41	4.11087
2	#NULL!	#NULL!	#NULL!	#NULL!	1	1	47	1	2	110	74	36	2	25.2	#NULL!	6.7	107	#NULL!	1	169	59	33	101	41.3	4.07754
2	#NULL!	#NULL!	#NULL!	#NULL!	1	1	62	2	2	122	76	46	2	23	#NULL!	7	140	#NULL!	0.8	227	76	60	130	39	4.33073
2	#NULL!	#NULL!	#NULL!	#NULL!	1	1	63	2	2	118	77	41	2	23	#NULL!	6.4	161	#NULL!	0.8	233	56	67	126	37.9	4.02535
2	#NULL!	#NULL!	#NULL!	#NULL!	1	1	54	1	2	107	85	22	2	27.2	#NULL!	9.1	130	#NULL!	1	214	546	57	64	40.9	6.30262
2	#NULL!	#NULL!	#NULL!	#NULL!	1	1	73	1	2	161	72	89	2	22.2	#NULL!	7.4	117	#NULL!	1.3	188	69	59	99	42.6	4.23411
2	#NULL!	#NULL!	#NULL!	#NULL!	1	1	74	1	2	119	65	54	2	21.6	#NULL!	6.7	130	#NULL!	1.2	138	112	45	62	44.2	4.7185
2	#NULL!	#NULL!	#NULL!	#NULL!	1	1	75	1	2	122	59	63	2	22.8	#NULL!	7.4	165	#NULL!	1.1	145	204	48	59	44.2	5.31812
2	#NULL!	#NULL!	#NULL!	#NULL!	1	1	49	1	2	121	83	38	2	27.5	#NULL!	#NULL!	173	#NULL!	0.9	218	118	45	126	45.2	4.77068
2	#NULL!	#NULL!	#NULL!	#NULL!	1	1	53	2	2	128	50	78	2	24.1	#NULL!	8.2	146	#NULL!	0.7	293	88	55	164	41.4	4.47734
2	#NULL!	#NULL!	#NULL!	#NULL!	1	1	58	2	2	129	81	48	2	26.2	#NULL!	7.3	201	#NULL!	0.9	213	97	67	115	40.6	4.57471
2	#NULL!	#NULL!	#NULL!	#NULL!	1	1	67	1	2	136	78	58	2	21.8	#NULL!	8.2	134	#NULL!	1	210	245	41	105	46.2	5.50126
2	#NULL!	#NULL!	#NULL!	#NULL!	1	1	69	1	2	119	77	42	1	23.5	#NULL!	6.3	103	#NULL!	1.3	191	192	48	92	44.1	5.2575
2	#NULL!	#NULL!	#NULL!	#NULL!	1	1	67	2	2	141	84	57	2	24.7	#NULL!	7.1	136	#NULL!	0.9	231	89	82	112	38.7	4.48864
2	#NULL!	#NULL!	#NULL!	#NULL!	1	1	44	1	2	124	89	35	2	23.2	#NULL!	7.5	170	#NULL!	1.2	200	180	48	110	44	5.19296
2	#NULL!	#NULL!	#NULL!	#NULL!	1	1	46	1	2	114	79	35	1	23.1	#NULL!	6.8	137	#NULL!	1.2	194	135	55	96	42.3	4.90527
2	#NULL!	#NULL!	#NULL!	#NULL!	1	1	49	1	2	120	85	35	2	26.3	#NULL!	5.7	140	#NULL!	1.2	229	239	53	124	45.6	5.47646
2	#NULL!	#NULL!	#NULL!	#NULL!	1	1	54	1	2	116	79	37	1	27.7	#NULL!	9.2	124	#NULL!	1.5	180	317	53	68	46.2	5.7589
2	#NULL!	#NULL!	#NULL!	#NULL!	1	1	55	1	2	124	88	36	1	27	#NULL!	9.8	244	#NULL!	1.5	162	373	55	55	52.9	5.92158
2	#NULL!	#NULL!	#NULL!	#NULL!	1	1	50	1	2	102	76	26	2	29.9	#NULL!	5.5	155	#NULL!	1.1	186	127	46	100	46.2	4.84419
2	#NULL!	#NULL!	#NULL!	#NULL!	1	1	52	1	2	104	67	37	1	28.9	#NULL!	6.9	134	#NULL!	1.2	203	159	48	107	44.5	5.0689
2	#NULL!	#NULL!	#NULL!	#NULL!	1	1	53	1	2	107	62	45	1	28.1	#NULL!	6.5	112	#NULL!	1	169	87	50	94	42.6	4.46591
2	#NULL!	#NULL!	#NULL!	#NULL!	1	1	50	1	2	111	76	35	1	30	#NULL!	6.2	134	#NULL!	1.3	190	200	47	102	46.5	5.29832
2	#NULL!	#NULL!	#NULL!	#NULL!	1	1	52	1	2	116	77	39	1	30.1	#NULL!	8.3	143	#NULL!	1.3	180	149	42	103	44.1	5.00395
2	#NULL!	#NULL!	#NULL!	#NULL!	1	1	54	1	2	110	73	37	2	24.5	#NULL!	6.2	152	#NULL!	1.2	218	213	57	107	45.8	5.36129
2	#NULL!	#NULL!	#NULL!	#NULL!	1	1	71	1	2	119	63	56	2	30.9	#NULL!	6.3	133	#NULL!	1.2	212	147	48	123	47.5	4.99043
2	#NULL!	#NULL!	#NULL!	#NULL!	1	1	52	1	2	112	70	42	1	22.7	#NULL!	7.3	131	#NULL!	1	219	244	37	126	48.9	5.49717
2	#NULL!	#NULL!	#NULL!	#NULL!	1	1	43	1	2	95	60	35	2	25.4	#NULL!	5.2	137	#NULL!	1.1	163	279	38	78	42.4	5.63121
2	#NULL!	#NULL!	#NULL!	#NULL!	1	1	45	2	2	119	72	47	2	30.1	#NULL!	6.3	135	#NULL!	0.8	166	156	53	82	41.1	5.04986
2	#NULL!	#NULL!	#NULL!	#NULL!	1	1	57	1	2	129	88	41	2	26.3	#NULL!	5.7	135	#NULL!	1.1	215	181	65	102	46.1	5.1985
2	#NULL!	#NULL!	#NULL!	#NULL!	1	1	52	1	2	102	70	32	1	23	#NULL!	7.9	101	#NULL!	1	161	75	55	81	43.7	4.31749
2	#NULL!	#NULL!	#NULL!	#NULL!	1	1	41	1	2	135	91	44	2	28.4	#NULL!	8.2	260	#NULL!	1.2	215	230	46	116	49.9	5.43808
2	#NULL!	#NULL!	#NULL!	#NULL!	1	1	50	1	2	130	80	50	2	21.7	#NULL!	#NULL!	278	#NULL!	1.1	235	369	51	121	43.4	5.9108
2	#NULL!	#NULL!	#NULL!	#NULL!	1	1	54	1	2	130	90	40	2	21.9	#NULL!	8.2	134	#NULL!	1.4	219	160	39	125	53.3	5.07517
2	#NULL!	#NULL!	#NULL!	#NULL!	1	1	38	1	2	108	80	28	2	20.6	#NULL!	9.6	269	#NULL!	1.1	198	241	72	84	44.8	5.4848
2	#NULL!	#NULL!	#NULL!	#NULL!	1	1	62	1	2	125	84	41	2	26	#NULL!	8.7	204	#NULL!	1.1	271	248	49	149	47.5	5.51343
2	#NULL!	#NULL!	#NULL!	#NULL!	1	1	63	1	2	137	88	49	1	25.2	#NULL!	6.2	101	#NULL!	1.2	187	74	87	83	47.6	4.30407
2	#NULL!	#NULL!	#NULL!	#NULL!	1	1	64	1	2	146	89	57	1	24.8	#NULL!	6.6	110	#NULL!	1.1	182	98	53	89	45.4	4.58497
2	#NULL!	#NULL!	#NULL!	#NULL!	1	1	61	2	2	122	74	48	2	29.3	#NULL!	6.2	107	#NULL!	0.8	148	68	51	74	41.7	4.21951
2	#NULL!	#NULL!	#NULL!	#NULL!	1	1	52	1	2	101	78	23	2	22.2	#NULL!	7.1	143	#NULL!	0.9	186	218	51	93	47	5.3845
2	#NULL!	#NULL!	#NULL!	#NULL!	1	1	53	1	2	90	65	25	1	21.2	#NULL!	6.5	127	#NULL!	1	180	105	61	82	44.6	4.65396
[truncated: 597 more rows]
